# Supplementary material for: A diuranium carbide cluster stabilized inside a C80 fullerene cage
Source: Nat Commun. 2018 Jul 16;9:2753. doi: 10.1038/s41467-018-05210-8 (PMC6048043; doi:10.1038/s41467-018-05210-8)
Supplement: Supplementary file 4 — Supplementary Data 1 [file 41467_2018_5210_MOESM4_ESM.cif]

 
data_shelx
 
_audit_creation_method            'SHELXL-2017/1'
_shelx_SHELXL_version_number      '2017/1'
_chemical_name_systematic         ?
_chemical_name_common             U2C@C80/NiOEP/1.5(C6H6)/CS2
_chemical_melting_point           ?
_chemical_formula_moiety          'U2C C80, Ni N4 C36 H44, C9 H9, C S2'
_chemical_formula_sum
 'C127 H53 N4 Ni S2 U2' 
_chemical_formula_weight          2233.62

loop_
 _atom_type_symbol
 _atom_type_description
 _atom_type_scat_dispersion_real
 _atom_type_scat_dispersion_imag
 _atom_type_scat_source
 'C'  'C'   0.0033   0.0016
 'International Tables Vol C Tables 4.2.6.8 and 6.1.1.4'
 'H'  'H'   0.0000   0.0000
 'International Tables Vol C Tables 4.2.6.8 and 6.1.1.4'
 'N'  'N'   0.0061   0.0033
 'International Tables Vol C Tables 4.2.6.8 and 6.1.1.4'
 'Ni'  'Ni'   0.3393   1.1124
 'International Tables Vol C Tables 4.2.6.8 and 6.1.1.4'
 'U'  'U'  -9.6767   9.6646
 'International Tables Vol C Tables 4.2.6.8 and 6.1.1.4'
 'S'  'S'   0.1246   0.1234
 'International Tables Vol C Tables 4.2.6.8 and 6.1.1.4'
 
_space_group_crystal_system       monoclinic
_space_group_IT_number            14
_space_group_name_H-M_alt         'P 21/c'
_space_group_name_Hall            '-P 2ybc'
 
_shelx_space_group_comment
;
The symmetry employed for this shelxl refinement is uniquely defined
by the following loop, which should always be used as a source of
symmetry information in preference to the above space-group names.
They are only intended as comments.
;
 
loop_
 _space_group_symop_operation_xyz
 'x, y, z'
 '-x, y+1/2, -z+1/2'
 '-x, -y, -z'
 'x, -y-1/2, z-1/2'
 
_cell_length_a                    17.678(4)
_cell_length_b                    16.970(3)
_cell_length_c                    26.695(5)
_cell_angle_alpha                 90.00(3)
_cell_angle_beta                  106.65(3)
_cell_angle_gamma                 90.00(3)
_cell_volume                      7673(3)
_cell_formula_units_Z             4
_cell_measurement_temperature     120(2)
_cell_measurement_reflns_used     9391
_cell_measurement_theta_min       2.56
_cell_measurement_theta_max       26.98
 
_exptl_crystal_description        block
_exptl_crystal_colour             black
_exptl_crystal_density_meas       ?
_exptl_crystal_density_method     ?
_exptl_crystal_density_diffrn     1.934          
_exptl_crystal_F_000              4348
_exptl_transmission_factor_min    0.5575
_exptl_transmission_factor_max    0.7455
_exptl_crystal_size_max           0.05
_exptl_crystal_size_mid           0.05
_exptl_crystal_size_min           0.02
_exptl_absorpt_coefficient_mu     4.578
_shelx_estimated_absorpt_T_min    ?
_shelx_estimated_absorpt_T_max    ?
_exptl_absorpt_correction_type    multi-scan
_exptl_absorpt_correction_T_min   ?
_exptl_absorpt_correction_T_max   ?
_exptl_absorpt_process_details    'SADABS (Sheldrick 1996)'
_exptl_absorpt_special_details    ?
_diffrn_ambient_temperature       120(2)
_diffrn_radiation_wavelength      0.71073
_diffrn_radiation_type            MoK\a
_diffrn_source                    ?
_diffrn_measurement_device_type   'Bruker APEX-II CCD'
_diffrn_measurement_method        '\f and \w scans'
_diffrn_detector_area_resol_mean  ?
_diffrn_reflns_number             132592
_diffrn_reflns_av_unetI/netI      0.0481
_diffrn_reflns_av_R_equivalents   0.0768
_diffrn_reflns_limit_h_min        -22
_diffrn_reflns_limit_h_max        21
_diffrn_reflns_limit_k_min        -21
_diffrn_reflns_limit_k_max        21
_diffrn_reflns_limit_l_min        -34
_diffrn_reflns_limit_l_max        34
_diffrn_reflns_theta_min          2.688
_diffrn_reflns_theta_max          27.092
_diffrn_reflns_theta_full         25.242
_diffrn_measured_fraction_theta_max   0.991
_diffrn_measured_fraction_theta_full  0.997
_diffrn_reflns_Laue_measured_fraction_max    0.991
_diffrn_reflns_Laue_measured_fraction_full   0.997
_diffrn_reflns_point_group_measured_fraction_max   0.991
_diffrn_reflns_point_group_measured_fraction_full  0.997
_reflns_number_total              16771
_reflns_number_gt                 13046
_reflns_threshold_expression      'I > 2\s(I)'
_reflns_Friedel_coverage          0.000
_reflns_Friedel_fraction_max      .
_reflns_Friedel_fraction_full     .
 
_reflns_special_details
;
 Reflections were merged by SHELXL according to the crystal
 class for the calculation of statistics and refinement.
 
 _reflns_Friedel_fraction is defined as the number of unique
 Friedel pairs measured divided by the number that would be
 possible theoretically, ignoring centric projections and
 systematic absences.
;
 
_computing_data_collection        'Bruker APEX2'
_computing_cell_refinement        'Bruker SAINT'
_computing_data_reduction         'Bruker SAINT'
_computing_structure_solution     'SHELXT 2014/5 (Sheldrick, 2014)'
_computing_structure_refinement   'SHELXL-2017/1 (Sheldrick, 2017)'
_computing_molecular_graphics     'Bruker SHELXTL'
_computing_publication_material   'Bruker SHELXTL'
_refine_special_details           
;
 Refinement of F^2^ against ALL reflections.  The weighted R-factor wR and
 goodness of fit S are based on F^2^, conventional R-factors R are based
 on F, with F set to zero for negative F^2^. The threshold expression of
 F^2^ > 2sigma(F^2^) is used only for calculating R-factors(gt) etc. and is
 not relevant to the choice of reflections for refinement.  R-factors based
 on F^2^ are statistically about twice as large as those based on F, and R-
 factors based on ALL data will be even larger.

The Ih(7)-C80 cage is fully ordered with an occupancy of 1.0. The set of cage's carbon atoms were anisotropic with SIMU constraints.There is positional disorder for the U atom positions. The occupations of these atoms were initially freely refined. Then, the U sites with similar occupancy were paired and the sum of their occupancies was adjusted to 2.0, followed by anisotropic refinement. 
;

_refine_ls_structure_factor_coef  Fsqd
_refine_ls_matrix_type            full
_refine_ls_weighting_scheme       calc
_refine_ls_weighting_details
'w=1/[\s^2^(Fo^2^)+(0.0608P)^2^+6.0430P] where P=(Fo^2^+2Fc^2^)/3'
_atom_sites_solution_primary      SIR2004
_atom_sites_solution_secondary    difmap
_atom_sites_solution_hydrogens    geom
_refine_ls_hydrogen_treatment     constr
_refine_ls_extinction_method      none
_refine_ls_extinction_coef        .
_refine_ls_number_reflns          16771
_refine_ls_number_parameters      1278
_refine_ls_number_restraints      784
_refine_ls_R_factor_all           0.0610
_refine_ls_R_factor_gt            0.0388
_refine_ls_wR_factor_ref          0.1045
_refine_ls_wR_factor_gt           0.0937
_refine_ls_goodness_of_fit_ref    1.007
_refine_ls_restrained_S_all       0.993
_refine_ls_shift/su_max           0.006
_refine_ls_shift/su_mean          0.000
 
loop_
 _atom_site_label
 _atom_site_type_symbol
 _atom_site_fract_x
 _atom_site_fract_y
 _atom_site_fract_z
 _atom_site_U_iso_or_equiv
 _atom_site_adp_type
 _atom_site_occupancy
 _atom_site_site_symmetry_order  
 _atom_site_calc_flag
 _atom_site_refinement_flags_posn
 _atom_site_refinement_flags_adp
 _atom_site_refinement_flags_occupancy
 _atom_site_disorder_assembly
 _atom_site_disorder_group
U01 U 0.22771(3) 0.47743(3) 0.76086(2) 0.02144(10) Uani 0.853(3) 1 d . U P A 3
U02 U 0.44050(3) 0.55055(4) 0.82122(2) 0.02608(12) Uani 0.853(3) 1 d . U P A 3
U03 U 0.2479(5) 0.4567(5) 0.7534(2) 0.0433(16) Uani 0.092(2) 1 d . U P A 3
U04 U 0.4260(5) 0.5741(6) 0.8291(3) 0.061(2) Uani 0.092(2) 1 d . U P A 3
U05 U 0.2259(3) 0.5335(6) 0.7606(2) 0.066(2) Uani 0.0552(11) 1 d . U P A 3
U06 U 0.4441(3) 0.4892(7) 0.8215(3) 0.095(3) Uani 0.0552(11) 1 d . U P A 3
C00 C 0.3322(3) 0.5042(4) 0.81408(19) 0.0344(12) Uani 1 1 d . . . B 2
C01A C 0.1008(3) 0.4907(3) 0.6924(2) 0.0385(13) Uani 1 1 d . U . C 1
C02A C 0.0841(3) 0.5105(3) 0.7420(2) 0.0378(13) Uani 1 1 d . U . C 1
C03A C 0.0986(3) 0.4497(3) 0.7802(2) 0.0390(13) Uani 1 1 d . U . C 1
C04A C 0.1320(3) 0.3719(3) 0.7721(2) 0.0398(13) Uani 1 1 d . U . C 1
C05A C 0.1511(3) 0.3538(3) 0.7259(2) 0.0395(13) Uani 1 1 d . U . C 1
C06A C 0.1345(3) 0.4130(3) 0.6850(2) 0.0395(13) Uani 1 1 d . U . C 1
C07A C 0.1910(3) 0.4277(3) 0.6571(2) 0.0385(13) Uani 1 1 d . U . C 1
C08A C 0.1931(3) 0.5098(3) 0.64649(18) 0.0343(12) Uani 1 1 d . U . C 1
C09A C 0.1403(3) 0.5489(3) 0.6696(2) 0.0393(13) Uani 1 1 d . U . C 1
C10A C 0.1566(3) 0.6280(3) 0.6881(2) 0.0388(13) Uani 1 1 d . U . C 1
C11A C 0.1369(3) 0.6479(3) 0.7332(2) 0.0373(13) Uani 1 1 d . U . C 1
C12A C 0.1043(3) 0.5874(3) 0.7611(2) 0.0375(13) Uani 1 1 d . U . C 1
C13A C 0.1331(3) 0.6083(3) 0.8158(2) 0.0374(13) Uani 1 1 d . U . C 1
C14A C 0.1500(3) 0.5483(4) 0.8539(2) 0.0403(13) Uani 1 1 d . U . C 1
C15A C 0.1332(3) 0.4695(3) 0.8354(2) 0.0360(13) Uani 1 1 d . U . C 1
C16A C 0.1830(3) 0.4068(3) 0.8595(2) 0.0376(13) Uani 1 1 d . U . C 1
C17A C 0.1851(3) 0.3495(3) 0.8226(2) 0.0315(11) Uani 1 1 d . U . C 1
C18A C 0.2550(3) 0.3028(3) 0.8282(2) 0.0370(12) Uani 1 1 d . U . C 1
C19A C 0.2713(3) 0.2815(3) 0.7816(2) 0.0362(12) Uani 1 1 d . U . C 1
C20A C 0.2222(3) 0.3101(3) 0.7317(2) 0.0403(13) Uani 1 1 d . U . C 1
C21A C 0.2753(3) 0.3202(3) 0.6991(2) 0.0391(13) Uani 1 1 d . U . C 1
C22A C 0.2612(3) 0.3817(3) 0.6615(2) 0.0415(13) Uani 1 1 d . U . C 1
C23A C 0.3264(4) 0.4172(4) 0.6520(2) 0.0422(13) Uani 1 1 d . U . C 1
C24A C 0.3262(3) 0.5022(4) 0.63993(19) 0.0392(13) Uani 1 1 d . U . C 1
C25A C 0.2614(4) 0.5476(4) 0.6379(2) 0.0429(14) Uani 1 1 d . U . C 1
C26A C 0.2739(3) 0.6278(3) 0.65347(19) 0.0371(12) Uani 1 1 d . U . C 1
C27A C 0.2216(3) 0.6671(3) 0.6786(2) 0.0367(12) Uani 1 1 d . U . C 1
C28A C 0.2689(3) 0.7214(3) 0.7154(2) 0.0320(11) Uani 1 1 d . U . C 1
C29A C 0.2516(3) 0.7381(3) 0.7634(2) 0.0386(13) Uani 1 1 d . U . C 1
C30A C 0.1829(3) 0.7021(3) 0.7709(2) 0.0379(13) Uani 1 1 d . U . C 1
C31A C 0.1803(3) 0.6767(3) 0.8217(2) 0.0386(13) Uani 1 1 d . U . C 1
C32A C 0.2474(3) 0.6879(3) 0.8660(2) 0.0416(13) Uani 1 1 d . U . C 1
C33A C 0.2615(3) 0.6292(3) 0.9062(2) 0.0401(13) Uani 1 1 d . U . C 1
C34A C 0.2127(3) 0.5609(4) 0.9005(2) 0.0411(13) Uani 1 1 d . U . C 1
C35A C 0.2615(3) 0.4971(4) 0.9262(2) 0.0415(13) Uani 1 1 d . U . C 1
C36A C 0.2484(3) 0.4186(4) 0.9062(2) 0.0390(13) Uani 1 1 d . U . C 1
C37A C 0.3144(3) 0.3691(3) 0.9127(2) 0.0404(13) Uani 1 1 d . U . C 1
C38A C 0.3183(3) 0.3110(3) 0.8737(2) 0.0366(12) Uani 1 1 d . U . C 1
C39A C 0.3983(3) 0.3056(3) 0.8722(2) 0.0386(13) Uani 1 1 d . U . C 1
C40A C 0.4144(3) 0.2894(3) 0.8244(2) 0.0405(13) Uani 1 1 d . U . C 1
C41A C 0.3507(3) 0.2747(3) 0.7796(2) 0.0406(13) Uani 1 1 d . U . C 1
C42A C 0.3526(3) 0.2999(3) 0.7282(2) 0.0377(13) Uani 1 1 d . U . C 1
C43A C 0.4192(3) 0.3392(3) 0.7214(2) 0.0425(14) Uani 1 1 d . U . C 1
C44A C 0.4053(3) 0.3967(3) 0.6812(2) 0.0378(12) Uani 1 1 d . U . C 1
C45A C 0.4533(3) 0.4657(3) 0.6872(2) 0.0412(13) Uani 1 1 d . U . C 1
C46A C 0.4058(3) 0.5310(3) 0.6617(2) 0.0361(12) Uani 1 1 d . U . C 1
C47A C 0.4186(3) 0.6079(3) 0.6818(2) 0.0379(13) Uani 1 1 d . U . C 1
C48A C 0.3517(3) 0.6573(3) 0.6751(2) 0.0375(12) Uani 1 1 d . U . C 1
C49A C 0.3490(3) 0.7160(3) 0.7141(2) 0.0354(12) Uani 1 1 d . U . C 1
C50A C 0.4128(3) 0.7242(3) 0.7592(2) 0.0373(12) Uani 1 1 d . U . C 1
C51A C 0.3959(3) 0.7459(3) 0.8065(2) 0.0386(13) Uani 1 1 d . U . C 1
C52A C 0.3153(3) 0.7525(3) 0.8078(2) 0.0383(13) Uani 1 1 d . U . C 1
C53A C 0.3138(3) 0.7280(3) 0.8588(2) 0.0380(13) Uani 1 1 d . U . C 1
C54A C 0.3919(3) 0.7069(3) 0.8886(2) 0.0436(14) Uani 1 1 d . U . C 1
C55A C 0.4046(4) 0.6450(4) 0.9258(2) 0.0473(15) Uani 1 1 d . U . C 1
C56A C 0.3386(4) 0.6104(4) 0.9353(2) 0.0500(16) Uani 1 1 d . U . C 1
C57A C 0.3399(4) 0.5248(4) 0.94826(19) 0.0458(15) Uani 1 1 d . U . C 1
C58A C 0.4050(4) 0.4790(4) 0.9501(2) 0.0510(16) Uani 1 1 d . U . C 1
C59A C 0.3930(4) 0.3993(4) 0.9347(2) 0.0472(15) Uani 1 1 d . U . C 1
C60A C 0.4454(3) 0.3600(4) 0.9099(2) 0.0477(15) Uani 1 1 d . U . C 1
C61A C 0.5103(3) 0.3999(4) 0.8998(2) 0.0453(14) Uani 1 1 d . U . C 1
C62A C 0.5302(3) 0.3790(4) 0.8550(2) 0.0438(14) Uani 1 1 d . U . C 1
C63A C 0.4836(3) 0.3255(3) 0.8169(2) 0.0404(13) Uani 1 1 d . U . C 1
C64A C 0.4859(3) 0.3508(3) 0.7658(2) 0.0408(13) Uani 1 1 d . U . C 1
C65A C 0.5334(3) 0.4185(4) 0.7717(2) 0.0428(14) Uani 1 1 d . U . C 1
C66A C 0.5173(3) 0.4792(3) 0.7330(2) 0.0389(13) Uani 1 1 d . U . C 1
C67A C 0.5348(3) 0.5577(4) 0.7519(2) 0.0406(14) Uani 1 1 d . U . C 1
C68A C 0.4850(3) 0.6200(3) 0.7279(2) 0.0387(13) Uani 1 1 d . U . C 1
C69A C 0.4832(3) 0.6781(3) 0.7658(2) 0.0375(13) Uani 1 1 d . U . C 1
C70A C 0.5366(3) 0.6561(3) 0.8159(2) 0.0427(14) Uani 1 1 d . U . C 1
C71A C 0.5151(3) 0.6737(3) 0.8619(2) 0.0452(14) Uani 1 1 d . U . C 1
C72A C 0.4448(3) 0.7181(3) 0.8560(2) 0.0456(15) Uani 1 1 d . U . C 1
C73A C 0.5311(3) 0.6141(4) 0.9023(2) 0.0474(15) Uani 1 1 d . U . C 1
C74A C 0.4752(3) 0.5984(4) 0.9310(2) 0.0472(15) Uani 1 1 d . U . C 1
C75A C 0.4742(3) 0.5176(4) 0.9419(2) 0.0457(15) Uani 1 1 d . U . C 1
C76A C 0.5263(3) 0.4779(4) 0.9179(2) 0.0480(16) Uani 1 1 d . U . C 1
C77A C 0.5652(3) 0.5367(4) 0.8941(2) 0.0464(15) Uani 1 1 d . U . C 1
C78A C 0.5841(3) 0.5168(4) 0.8459(3) 0.0475(15) Uani 1 1 d . U . C 1
C79A C 0.5633(3) 0.4398(4) 0.8267(3) 0.0434(14) Uani 1 1 d . U . C 1
C80A C 0.5699(3) 0.5792(4) 0.8077(3) 0.0438(14) Uani 1 1 d . U . C 1
Ni01 Ni 0.08577(3) 0.52212(3) 0.54770(2) 0.01202(12) Uani 1 1 d . . . . .
N02 N 0.02131(18) 0.43954(19) 0.56702(13) 0.0130(7) Uani 1 1 d . . . . .
N03 N 0.02346(17) 0.60352(19) 0.57007(13) 0.0133(7) Uani 1 1 d . . . . .
N04 N 0.15248(18) 0.6043(2) 0.53102(13) 0.0141(7) Uani 1 1 d . . . . .
N01 N 0.15146(18) 0.4407(2) 0.52891(13) 0.0136(7) Uani 1 1 d . . . . .
C01P C 0.2536(2) 0.6697(3) 0.50822(16) 0.0184(9) Uani 1 1 d . . . . .
C02 C 0.2184(2) 0.5945(3) 0.51333(15) 0.0168(9) Uani 1 1 d . . . . .
C03 C 0.2470(2) 0.5231(3) 0.50355(16) 0.0189(9) Uani 1 1 d . . . . .
H03 H 0.291745 0.523461 0.490568 0.023 Uiso 1 1 calc R U . . .
C04P C 0.2169(2) 0.4512(3) 0.51084(16) 0.0168(9) Uani 1 1 d . . . . .
C05P C 0.2488(2) 0.3762(3) 0.50165(16) 0.0193(9) Uani 1 1 d . . . . .
C06P C 0.3214(3) 0.3662(3) 0.48352(19) 0.0274(10) Uani 1 1 d . . . . .
H06A H 0.325770 0.411676 0.461293 0.033 Uiso 1 1 calc R U . . .
H06B H 0.315536 0.318050 0.461804 0.033 Uiso 1 1 calc R U . . .
C07P C 0.3968(3) 0.3600(4) 0.5284(2) 0.0561(18) Uani 1 1 d . . . . .
H07A H 0.441949 0.353590 0.514372 0.084 Uiso 1 1 calc R U . . .
H07B H 0.403646 0.407988 0.549617 0.084 Uiso 1 1 calc R U . . .
H07C H 0.393408 0.314319 0.550128 0.084 Uiso 1 1 calc R U . . .
C08P C 0.2543(3) 0.1965(3) 0.5663(2) 0.0485(15) Uani 1 1 d . . . . .
H08A H 0.258595 0.139242 0.563188 0.073 Uiso 1 1 calc R U . . .
H08B H 0.307211 0.219356 0.579400 0.073 Uiso 1 1 calc R U . . .
H08C H 0.223740 0.208430 0.590784 0.073 Uiso 1 1 calc R U . . .
C09P C 0.2127(3) 0.2315(3) 0.5127(2) 0.0287(11) Uani 1 1 d . . . . .
H09A H 0.243187 0.218162 0.488072 0.034 Uiso 1 1 calc R U . . .
H09B H 0.159751 0.207241 0.499451 0.034 Uiso 1 1 calc R U . . .
C10P C 0.2036(2) 0.3196(3) 0.51410(16) 0.0197(9) Uani 1 1 d . . . . .
C11P C 0.1433(2) 0.3602(2) 0.53083(16) 0.0167(8) Uani 1 1 d . . . . .
C12P C 0.0862(2) 0.3219(2) 0.54749(16) 0.0165(8) Uani 1 1 d . . . . .
H12P H 0.085704 0.265972 0.546597 0.020 Uiso 1 1 calc R U . . .
C13P C 0.0298(2) 0.3591(2) 0.56533(16) 0.0158(8) Uani 1 1 d . . . . .
C14P C -0.0266(2) 0.3187(2) 0.58567(16) 0.0159(8) Uani 1 1 d . . . . .
C15P C -0.0323(2) 0.2309(2) 0.59110(17) 0.0196(9) Uani 1 1 d . . . . .
H15A H -0.021252 0.205026 0.560695 0.024 Uiso 1 1 calc R U . . .
H15B H -0.086785 0.216979 0.590761 0.024 Uiso 1 1 calc R U . . .
C16P C 0.0258(3) 0.1993(3) 0.64171(19) 0.0295(11) Uani 1 1 d . . . . .
H16A H 0.019837 0.142014 0.643421 0.044 Uiso 1 1 calc R U . . .
H16B H 0.079952 0.211883 0.641925 0.044 Uiso 1 1 calc R U . . .
H16C H 0.014410 0.223837 0.671995 0.044 Uiso 1 1 calc R U . . .
C17P C -0.0707(2) 0.3749(2) 0.59980(16) 0.0157(8) Uani 1 1 d . . . . .
C18P C -0.1354(2) 0.3664(3) 0.62537(16) 0.0190(9) Uani 1 1 d . . . . .
H18A H -0.158928 0.313222 0.617749 0.023 Uiso 1 1 calc R U . . .
H18B H -0.177216 0.405466 0.610099 0.023 Uiso 1 1 calc R U . . .
C19P C -0.1068(3) 0.3781(3) 0.68463(18) 0.0259(10) Uani 1 1 d . . . . .
H19A H -0.151358 0.371857 0.699262 0.039 Uiso 1 1 calc R U . . .
H19B H -0.066219 0.338772 0.700128 0.039 Uiso 1 1 calc R U . . .
H19C H -0.084514 0.431056 0.692475 0.039 Uiso 1 1 calc R U . . .
C20P C -0.0410(2) 0.4499(2) 0.58850(15) 0.0145(8) Uani 1 1 d . . . . .
C21P C -0.0696(2) 0.5215(2) 0.59840(16) 0.0166(8) Uani 1 1 d . . . . .
H21P H -0.114183 0.521465 0.611589 0.020 Uiso 1 1 calc R U . . .
C22P C -0.0388(2) 0.5930(2) 0.59070(15) 0.0139(8) Uani 1 1 d . . . . .
C23P C -0.0671(2) 0.6664(2) 0.60488(16) 0.0166(8) Uani 1 1 d . . . . .
C24P C -0.1313(2) 0.6739(3) 0.63084(17) 0.0200(9) Uani 1 1 d . . . . .
H24A H -0.173676 0.635716 0.614840 0.024 Uiso 1 1 calc R U . . .
H24B H -0.154238 0.727489 0.624429 0.024 Uiso 1 1 calc R U . . .
C25P C -0.1030(3) 0.6596(3) 0.68893(18) 0.0269(10) Uani 1 1 d . . . . .
H25A H -0.147319 0.665200 0.703829 0.040 Uiso 1 1 calc R U . . .
H25B H -0.081324 0.606154 0.695573 0.040 Uiso 1 1 calc R U . . .
H25C H -0.061877 0.697970 0.705167 0.040 Uiso 1 1 calc R U . . .
C26P C -0.0220(2) 0.7242(2) 0.59241(17) 0.0181(9) Uani 1 1 d . . . . .
C27P C -0.0237(3) 0.8109(3) 0.60113(19) 0.0258(10) Uani 1 1 d . . . . .
H27A H -0.077596 0.826336 0.601353 0.031 Uiso 1 1 calc R U . . .
H27B H -0.011770 0.838514 0.571601 0.031 Uiso 1 1 calc R U . . .
C28P C 0.0348(3) 0.8378(3) 0.6520(2) 0.0393(13) Uani 1 1 d . . . . .
H28A H 0.030919 0.895024 0.655535 0.059 Uiso 1 1 calc R U . . .
H28B H 0.022642 0.811726 0.681574 0.059 Uiso 1 1 calc R U . . .
H28C H 0.088516 0.823914 0.651800 0.059 Uiso 1 1 calc R U . . .
C29P C 0.0336(2) 0.6843(2) 0.57058(16) 0.0150(8) Uani 1 1 d . . . . .
C31P C 0.1464(2) 0.6846(2) 0.53645(15) 0.0155(8) Uani 1 1 d . . . . .
C30P C 0.0905(2) 0.7223(2) 0.55396(15) 0.0162(8) Uani 1 1 d . . . . .
H30P H 0.091081 0.778268 0.554659 0.019 Uiso 1 1 calc R U . . .
C32P C 0.2092(2) 0.7256(2) 0.52239(16) 0.0170(9) Uani 1 1 d . . . . .
C33P C 0.2222(3) 0.8134(3) 0.52655(18) 0.0239(10) Uani 1 1 d . . . . .
H33A H 0.170865 0.840341 0.512263 0.029 Uiso 1 1 calc R U . . .
H33B H 0.256859 0.828818 0.504920 0.029 Uiso 1 1 calc R U . . .
C34P C 0.2594(3) 0.8411(3) 0.5826(2) 0.0363(12) Uani 1 1 d . . . . .
H34A H 0.266432 0.898439 0.582898 0.054 Uiso 1 1 calc R U . . .
H34B H 0.224822 0.827172 0.604059 0.054 Uiso 1 1 calc R U . . .
H34C H 0.310860 0.815642 0.596712 0.054 Uiso 1 1 calc R U . . .
C35P C 0.4016(3) 0.6803(4) 0.5386(2) 0.0458(15) Uani 1 1 d . . . . .
H35A H 0.448241 0.687833 0.526285 0.069 Uiso 1 1 calc R U . . .
H35B H 0.398553 0.722995 0.562685 0.069 Uiso 1 1 calc R U . . .
H35C H 0.405542 0.629637 0.556799 0.069 Uiso 1 1 calc R U . . .
C36P C 0.3278(2) 0.6810(3) 0.49218(18) 0.0248(10) Uani 1 1 d . . . . .
H36A H 0.324695 0.731853 0.473528 0.030 Uiso 1 1 calc R U . . .
H36B H 0.331684 0.638495 0.467642 0.030 Uiso 1 1 calc R U . . .
C11S C 0.5878(3) 0.5876(3) 0.6210(2) 0.0341(12) Uani 1 1 d D . . . .
H11S H 0.558517 0.635248 0.616631 0.041 Uiso 1 1 calc R U . . .
C12S C 0.6634(3) 0.5853(3) 0.6499(2) 0.0412(13) Uani 1 1 d D . . . .
H12S H 0.687767 0.631846 0.666814 0.049 Uiso 1 1 calc R U . . .
C13S C 0.7073(3) 0.5151(3) 0.6556(2) 0.0426(14) Uani 1 1 d D . . . .
H13S H 0.761439 0.515054 0.675203 0.051 Uiso 1 1 calc R U . . .
C15S C 0.5966(3) 0.4434(3) 0.6055(2) 0.0400(15) Uani 1 1 d D . . . .
H15S H 0.572140 0.394939 0.592015 0.048 Uiso 1 1 calc R U . . .
C14S C 0.6718(3) 0.4462(3) 0.6328(2) 0.0409(14) Uani 1 1 d D . . . .
H14S H 0.702536 0.399428 0.636811 0.049 Uiso 1 1 calc R U . . .
C16S C 0.5526(3) 0.5165(3) 0.5969(2) 0.0422(14) Uani 1 1 d D . . . .
H16S H 0.499756 0.517090 0.575045 0.051 Uiso 1 1 calc R U . . .
S01S S 0.23031(11) 0.10890(10) 0.69977(8) 0.0618(5) Uani 1 1 d . . . D 1
S02S S 0.24966(11) -0.07104(10) 0.71134(8) 0.0613(5) Uani 1 1 d . . . D 1
C1SS C 0.2395(3) 0.0182(4) 0.7062(2) 0.0438(14) Uani 1 1 d . . . D 1
C21S C -0.0790(6) -0.0059(5) 0.4960(4) 0.084(3) Uani 1 1 d . . . . .
H21S H -0.133571 -0.009853 0.493611 0.101 Uiso 1 1 calc R U . . .
C22S C -0.0254(7) 0.0196(5) 0.5414(4) 0.084(3) Uani 1 1 d . . . . .
H22S H -0.044349 0.033110 0.570193 0.100 Uiso 1 1 calc R U . . .
C23S C 0.0510(7) 0.0261(5) 0.5469(5) 0.108(3) Uani 1 1 d . . . . .
H23S H 0.086226 0.043948 0.578908 0.129 Uiso 1 1 calc R U . . .
 
loop_
 _atom_site_aniso_label
 _atom_site_aniso_U_11
 _atom_site_aniso_U_22
 _atom_site_aniso_U_33
 _atom_site_aniso_U_23
 _atom_site_aniso_U_13
 _atom_site_aniso_U_12
U01 0.01285(17) 0.0305(2) 0.01833(15) 0.00147(14) 0.00014(11) -0.00628(14)
U02 0.01318(14) 0.0342(3) 0.02727(18) 0.00458(17) 0.00001(10) -0.00906(15)
U03 0.037(3) 0.053(3) 0.030(2) 0.0086(19) -0.0070(17) -0.032(2)
U04 0.059(4) 0.061(4) 0.042(3) 0.025(3) -0.020(2) -0.045(3)
U05 0.034(3) 0.117(7) 0.039(3) 0.001(3) -0.0012(19) 0.025(3)
U06 0.044(3) 0.151(8) 0.079(4) -0.025(5) 0.002(3) 0.025(4)
C00 0.019(2) 0.061(4) 0.022(3) -0.002(2) 0.003(2) -0.015(2)
C01A 0.024(3) 0.051(3) 0.031(3) -0.002(2) -0.006(2) -0.002(2)
C02A 0.015(2) 0.043(3) 0.052(3) 0.002(3) 0.006(2) 0.001(2)
C03A 0.018(2) 0.045(3) 0.051(3) 0.008(3) 0.006(2) -0.007(2)
C04A 0.030(3) 0.039(3) 0.049(3) 0.003(3) 0.010(2) -0.021(2)
C05A 0.031(3) 0.029(3) 0.049(3) 0.000(2) -0.005(2) -0.016(2)
C06A 0.040(3) 0.031(3) 0.036(3) -0.001(2) -0.007(2) -0.015(2)
C07A 0.039(3) 0.044(3) 0.021(3) -0.014(2) -0.010(2) 0.002(2)
C08A 0.036(3) 0.049(3) 0.010(2) 0.002(2) -0.0068(19) -0.009(2)
C09A 0.034(3) 0.037(3) 0.033(3) 0.003(2) -0.014(2) 0.005(2)
C10A 0.030(3) 0.035(3) 0.039(3) 0.012(2) -0.010(2) 0.013(2)
C11A 0.028(3) 0.035(3) 0.043(3) 0.005(2) 0.000(2) 0.021(2)
C12A 0.014(2) 0.044(3) 0.053(3) 0.001(3) 0.007(2) 0.012(2)
C13A 0.029(3) 0.041(3) 0.050(3) -0.002(3) 0.024(2) 0.012(2)
C14A 0.028(3) 0.055(3) 0.048(3) -0.001(3) 0.028(2) 0.003(2)
C15A 0.021(2) 0.050(3) 0.047(3) 0.008(3) 0.024(2) -0.003(2)
C16A 0.037(3) 0.045(3) 0.040(3) 0.010(3) 0.025(2) -0.016(2)
C17A 0.033(3) 0.029(3) 0.036(3) 0.007(2) 0.014(2) -0.017(2)
C18A 0.043(3) 0.022(3) 0.044(3) 0.015(2) 0.010(2) -0.010(2)
C19A 0.044(3) 0.009(2) 0.052(3) 0.002(2) 0.009(3) -0.008(2)
C20A 0.047(3) 0.016(2) 0.050(3) -0.010(2) 0.001(3) -0.011(2)
C21A 0.052(3) 0.022(3) 0.039(3) -0.019(2) 0.006(3) -0.005(2)
C22A 0.058(3) 0.038(3) 0.025(3) -0.018(2) 0.006(2) -0.007(3)
C23A 0.059(3) 0.048(3) 0.025(3) -0.019(2) 0.020(3) 0.000(3)
C24A 0.050(3) 0.056(3) 0.016(2) -0.001(2) 0.017(2) 0.004(3)
C25A 0.055(3) 0.054(3) 0.015(3) 0.003(2) 0.002(2) -0.001(3)
C26A 0.054(3) 0.036(3) 0.015(2) 0.017(2) 0.000(2) -0.007(2)
C27A 0.036(3) 0.031(3) 0.034(3) 0.021(2) -0.005(2) 0.004(2)
C28A 0.041(3) 0.014(2) 0.040(3) 0.013(2) 0.009(2) 0.0088(19)
C29A 0.043(3) 0.010(2) 0.064(4) 0.010(2) 0.016(3) 0.011(2)
C30A 0.035(3) 0.021(2) 0.058(4) 0.002(2) 0.015(3) 0.016(2)
C31A 0.038(3) 0.029(3) 0.054(3) -0.011(2) 0.021(3) 0.016(2)
C32A 0.053(3) 0.034(3) 0.046(3) -0.019(3) 0.028(3) 0.009(2)
C33A 0.050(3) 0.047(3) 0.031(3) -0.017(2) 0.025(3) 0.008(3)
C34A 0.051(3) 0.052(3) 0.033(3) -0.005(3) 0.033(3) 0.002(3)
C35A 0.054(3) 0.062(3) 0.018(2) 0.004(2) 0.025(2) -0.003(3)
C36A 0.047(3) 0.053(3) 0.023(3) 0.014(2) 0.022(2) -0.011(3)
C37A 0.047(3) 0.044(3) 0.030(3) 0.023(2) 0.012(2) -0.003(2)
C38A 0.045(3) 0.023(3) 0.038(3) 0.019(2) 0.006(2) -0.006(2)
C39A 0.041(3) 0.026(3) 0.044(3) 0.023(2) 0.004(2) 0.005(2)
C40A 0.045(3) 0.018(2) 0.057(4) 0.014(2) 0.012(3) 0.015(2)
C41A 0.050(3) 0.009(2) 0.060(4) 0.000(2) 0.012(3) 0.007(2)
C42A 0.048(3) 0.016(2) 0.051(3) -0.013(2) 0.018(3) 0.006(2)
C43A 0.048(3) 0.030(3) 0.057(4) -0.014(3) 0.027(3) 0.015(2)
C44A 0.053(3) 0.037(3) 0.034(3) -0.013(2) 0.029(3) 0.007(2)
C45A 0.044(3) 0.052(3) 0.040(3) -0.006(3) 0.031(3) 0.006(3)
C46A 0.045(3) 0.054(3) 0.020(3) 0.003(2) 0.026(2) 0.000(2)
C47A 0.048(3) 0.045(3) 0.029(3) 0.012(2) 0.025(2) -0.010(2)
C48A 0.054(3) 0.033(3) 0.027(3) 0.020(2) 0.013(2) -0.006(2)
C49A 0.046(3) 0.020(2) 0.039(3) 0.013(2) 0.009(2) -0.009(2)
C50A 0.047(3) 0.019(2) 0.047(3) 0.007(2) 0.015(3) -0.017(2)
C51A 0.049(3) 0.015(2) 0.049(3) -0.003(2) 0.010(3) -0.014(2)
C52A 0.051(3) 0.008(2) 0.056(4) -0.009(2) 0.016(3) -0.001(2)
C53A 0.052(3) 0.021(3) 0.043(3) -0.019(2) 0.017(3) 0.001(2)
C54A 0.054(3) 0.034(3) 0.040(3) -0.029(3) 0.009(3) -0.011(3)
C55A 0.054(3) 0.053(4) 0.028(3) -0.027(3) 0.000(3) -0.005(3)
C56A 0.064(4) 0.066(4) 0.023(3) -0.028(3) 0.018(3) -0.012(3)
C57A 0.056(4) 0.071(4) 0.009(2) -0.005(2) 0.007(2) -0.007(3)
C58A 0.064(4) 0.069(4) 0.012(3) 0.008(3) -0.001(3) -0.001(3)
C59A 0.059(3) 0.051(4) 0.021(3) 0.025(3) -0.006(2) -0.010(3)
C60A 0.041(3) 0.048(3) 0.042(3) 0.035(3) -0.007(3) 0.005(3)
C61A 0.030(3) 0.046(3) 0.044(3) 0.019(3) -0.015(2) 0.011(2)
C62A 0.029(3) 0.048(3) 0.048(3) 0.013(3) 0.001(2) 0.020(2)
C63A 0.030(3) 0.029(3) 0.061(4) 0.006(3) 0.011(3) 0.019(2)
C64A 0.038(3) 0.034(3) 0.056(4) -0.004(3) 0.023(3) 0.022(2)
C65A 0.023(2) 0.047(3) 0.064(4) -0.003(3) 0.021(3) 0.013(2)
C66A 0.028(3) 0.054(3) 0.046(3) 0.006(3) 0.029(2) 0.008(2)
C67A 0.021(2) 0.056(4) 0.054(4) 0.009(3) 0.025(2) -0.009(2)
C68A 0.038(3) 0.044(3) 0.044(3) 0.010(3) 0.028(2) -0.014(2)
C69A 0.033(3) 0.033(3) 0.048(3) 0.009(2) 0.014(2) -0.020(2)
C70A 0.032(3) 0.041(3) 0.056(4) 0.002(3) 0.013(3) -0.018(2)
C71A 0.033(3) 0.043(3) 0.050(4) -0.010(3) -0.004(3) -0.025(2)
C72A 0.047(3) 0.026(3) 0.055(4) -0.017(3) 0.001(3) -0.021(2)
C73A 0.037(3) 0.049(4) 0.041(3) -0.006(3) -0.013(2) -0.019(3)
C74A 0.041(3) 0.065(4) 0.022(3) -0.015(3) -0.011(2) -0.009(3)
C75A 0.043(3) 0.065(4) 0.015(3) 0.005(3) -0.013(2) -0.010(3)
C76A 0.035(3) 0.051(4) 0.037(3) 0.012(3) -0.022(3) -0.001(3)
C77A 0.021(3) 0.065(4) 0.041(3) 0.001(3) -0.010(2) -0.007(2)
C78A 0.012(2) 0.061(4) 0.063(4) 0.002(3) 0.000(2) 0.003(2)
C79A 0.012(2) 0.051(3) 0.061(4) 0.001(3) 0.002(2) 0.011(2)
C80A 0.013(2) 0.053(3) 0.064(4) 0.009(3) 0.010(2) -0.009(2)
Ni01 0.0101(2) 0.0147(3) 0.0117(3) -0.0008(2) 0.00387(19) 0.00005(18)
N02 0.0115(16) 0.0151(17) 0.0131(17) -0.0020(13) 0.0047(13) -0.0014(13)
N03 0.0072(15) 0.0158(17) 0.0165(18) 0.0010(14) 0.0025(13) 0.0007(12)
N04 0.0118(16) 0.0191(18) 0.0120(17) -0.0006(14) 0.0041(13) -0.0019(13)
N01 0.0104(16) 0.0178(18) 0.0128(17) -0.0022(14) 0.0036(13) 0.0014(13)
C01P 0.015(2) 0.027(2) 0.013(2) 0.0034(17) 0.0034(16) -0.0065(17)
C02 0.0127(19) 0.028(2) 0.010(2) -0.0001(17) 0.0036(15) -0.0028(16)
C03 0.015(2) 0.030(2) 0.014(2) -0.0019(18) 0.0078(17) 0.0000(17)
C04P 0.0113(19) 0.027(2) 0.013(2) -0.0041(17) 0.0046(16) 0.0026(16)
C05P 0.018(2) 0.024(2) 0.018(2) -0.0051(18) 0.0074(17) -0.0005(17)
C06P 0.024(2) 0.030(3) 0.032(3) -0.010(2) 0.014(2) 0.0023(19)
C07P 0.015(3) 0.098(5) 0.058(4) -0.012(4) 0.014(3) 0.000(3)
C08P 0.046(3) 0.030(3) 0.064(4) 0.007(3) 0.006(3) 0.012(2)
C09P 0.025(2) 0.023(2) 0.043(3) -0.006(2) 0.016(2) 0.0030(18)
C10P 0.017(2) 0.027(2) 0.016(2) -0.0062(18) 0.0044(17) 0.0046(17)
C11P 0.015(2) 0.019(2) 0.014(2) -0.0031(17) 0.0016(16) 0.0032(16)
C12P 0.019(2) 0.013(2) 0.018(2) -0.0036(16) 0.0045(17) 0.0015(15)
C13P 0.0119(19) 0.018(2) 0.016(2) -0.0009(17) 0.0018(16) -0.0017(15)
C14P 0.0135(19) 0.017(2) 0.014(2) -0.0001(16) -0.0003(16) -0.0024(15)
C15P 0.018(2) 0.015(2) 0.024(2) -0.0037(18) 0.0054(18) -0.0031(16)
C16P 0.029(2) 0.019(2) 0.036(3) 0.007(2) 0.003(2) -0.0001(19)
C17P 0.0151(19) 0.016(2) 0.016(2) -0.0018(16) 0.0042(16) -0.0024(15)
C18P 0.017(2) 0.023(2) 0.020(2) 0.0007(18) 0.0102(17) -0.0049(17)
C19P 0.029(2) 0.027(2) 0.027(3) 0.001(2) 0.016(2) -0.0021(19)
C20P 0.0126(19) 0.020(2) 0.011(2) 0.0005(16) 0.0035(15) -0.0015(15)
C21P 0.014(2) 0.023(2) 0.014(2) -0.0010(17) 0.0053(16) -0.0002(16)
C22P 0.0126(19) 0.020(2) 0.0098(19) 0.0004(16) 0.0044(15) 0.0021(15)
C23P 0.0146(19) 0.019(2) 0.016(2) -0.0003(17) 0.0046(16) 0.0045(16)
C24P 0.019(2) 0.018(2) 0.026(2) -0.0026(18) 0.0102(18) 0.0013(17)
C25P 0.029(2) 0.030(3) 0.026(3) -0.001(2) 0.015(2) 0.005(2)
C26P 0.014(2) 0.017(2) 0.022(2) 0.0015(17) 0.0022(17) 0.0013(16)
C27P 0.022(2) 0.019(2) 0.039(3) 0.001(2) 0.015(2) 0.0044(18)
C28P 0.039(3) 0.027(3) 0.051(4) -0.018(3) 0.011(3) -0.005(2)
C29P 0.0123(19) 0.015(2) 0.016(2) 0.0009(16) 0.0017(16) 0.0020(15)
C31P 0.020(2) 0.016(2) 0.010(2) 0.0023(16) 0.0016(16) -0.0033(16)
C30P 0.016(2) 0.016(2) 0.016(2) 0.0012(16) 0.0035(16) -0.0030(15)
C32P 0.015(2) 0.023(2) 0.013(2) 0.0037(17) 0.0041(16) -0.0021(16)
C33P 0.023(2) 0.025(2) 0.026(3) 0.0040(19) 0.0106(19) -0.0037(18)
C34P 0.037(3) 0.024(3) 0.042(3) -0.008(2) 0.002(2) -0.009(2)
C35P 0.018(2) 0.072(4) 0.049(4) 0.003(3) 0.013(2) -0.001(3)
C36P 0.026(2) 0.028(3) 0.026(3) 0.006(2) 0.017(2) -0.0030(19)
C11S 0.035(3) 0.026(3) 0.050(3) 0.010(2) 0.027(3) 0.007(2)
C12S 0.059(4) 0.021(3) 0.040(3) -0.005(2) 0.007(3) -0.008(2)
C13S 0.043(3) 0.040(3) 0.042(3) -0.001(3) 0.009(3) -0.001(2)
C15S 0.033(3) 0.036(3) 0.063(4) -0.034(3) 0.035(3) -0.021(2)
C14S 0.054(4) 0.022(3) 0.056(4) 0.005(3) 0.033(3) 0.010(2)
C16S 0.034(3) 0.041(3) 0.058(4) -0.002(3) 0.024(3) -0.002(2)
S01S 0.0668(11) 0.0413(9) 0.0761(13) 0.0072(9) 0.0187(9) 0.0116(8)
S02S 0.0784(12) 0.0359(9) 0.0786(13) -0.0059(8) 0.0366(10) -0.0041(8)
C1SS 0.035(3) 0.055(4) 0.046(4) -0.009(3) 0.017(3) -0.004(3)
C21S 0.114(7) 0.043(4) 0.116(8) 0.004(5) 0.066(7) 0.010(5)
C22S 0.120(8) 0.058(5) 0.091(7) -0.010(5) 0.061(6) 0.004(5)
C23S 0.128(10) 0.071(6) 0.133(10) -0.016(6) 0.053(8) -0.005(6)
 
_geom_special_details
;
 All esds (except the esd in the dihedral angle between two l.s. planes)
 are estimated using the full covariance matrix.  The cell esds are taken
 into account individually in the estimation of esds in distances, angles
 and torsion angles; correlations between esds in cell parameters are only
 used when they are defined by crystal symmetry.  An approximate (isotropic)
 treatment of cell esds is used for estimating esds involving l.s. planes.
;
 
loop_
 _geom_bond_atom_site_label_1
 _geom_bond_atom_site_label_2
 _geom_bond_distance
 _geom_bond_site_symmetry_2
 _geom_bond_publ_flag
U01 U03 0.575(11) . ?
U01 U05 0.951(10) . ?
U01 U06 3.708(6) . ?
U01 U04 3.825(7) . ?
U01 U02 3.8486(15) . ?
U02 U04 0.548(13) . ?
U02 U06 1.043(12) . ?
U02 U05 3.684(5) . ?
U02 U03 3.724(5) . ?
U03 U05 1.388(12) . ?
U03 U06 3.468(9) . ?
U03 U04 3.782(8) . ?
U04 U06 1.502(14) . ?
U04 U05 3.552(9) . ?
U05 U06 3.807(7) . ?
C01A C09A 1.442(8) . ?
C01A C02A 1.476(8) . ?
C01A C06A 1.483(8) . ?
C02A C12A 1.409(8) . ?
C02A C03A 1.421(8) . ?
C03A C15A 1.465(8) . ?
C03A C04A 1.487(8) . ?
C04A C05A 1.402(8) . ?
C04A C17A 1.455(7) . ?
C05A C20A 1.429(8) . ?
C05A C06A 1.450(8) . ?
C06A C07A 1.429(8) . ?
C07A C08A 1.424(8) . ?
C07A C22A 1.441(8) . ?
C08A C09A 1.421(8) . ?
C08A C25A 1.443(8) . ?
C09A C10A 1.429(8) . ?
C10A C11A 1.388(8) . ?
C10A C27A 1.410(8) . ?
C11A C30A 1.432(8) . ?
C11A C12A 1.480(8) . ?
C12A C13A 1.447(8) . ?
C13A C14A 1.408(8) . ?
C13A C31A 1.412(8) . ?
C14A C15A 1.426(8) . ?
C14A C34A 1.425(8) . ?
C15A C16A 1.413(8) . ?
C16A C17A 1.393(8) . ?
C16A C36A 1.451(8) . ?
C17A C18A 1.440(7) . ?
C18A C19A 1.400(8) . ?
C18A C38A 1.402(7) . ?
C19A C41A 1.426(7) . ?
C19A C20A 1.450(8) . ?
C20A C21A 1.459(8) . ?
C21A C42A 1.407(8) . ?
C21A C22A 1.421(8) . ?
C22A C23A 1.387(8) . ?
C23A C44A 1.434(8) . ?
C23A C24A 1.478(8) . ?
C24A C25A 1.368(8) . ?
C24A C46A 1.445(8) . ?
C25A C26A 1.421(8) . ?
C26A C48A 1.422(7) . ?
C26A C27A 1.451(8) . ?
C27A C28A 1.429(7) . ?
C28A C29A 1.429(8) . ?
C28A C49A 1.429(7) . ?
C29A C52A 1.402(8) . ?
C29A C30A 1.424(7) . ?
C30A C31A 1.435(8) . ?
C31A C32A 1.428(8) . ?
C32A C53A 1.416(8) . ?
C32A C33A 1.434(8) . ?
C33A C56A 1.398(8) . ?
C33A C34A 1.427(8) . ?
C34A C35A 1.432(8) . ?
C35A C57A 1.423(8) . ?
C35A C36A 1.428(8) . ?
C36A C37A 1.408(8) . ?
C37A C59A 1.439(8) . ?
C37A C38A 1.451(8) . ?
C38A C39A 1.428(7) . ?
C39A C40A 1.412(8) . ?
C39A C60A 1.443(8) . ?
C40A C41A 1.409(8) . ?
C40A C63A 1.433(8) . ?
C41A C42A 1.449(8) . ?
C42A C43A 1.409(8) . ?
C43A C44A 1.420(8) . ?
C43A C64A 1.426(8) . ?
C44A C45A 1.429(8) . ?
C45A C66A 1.426(8) . ?
C45A C46A 1.438(8) . ?
C46A C47A 1.405(8) . ?
C47A C48A 1.418(8) . ?
C47A C68A 1.450(8) . ?
C48A C49A 1.451(8) . ?
C49A C50A 1.401(7) . ?
C50A C51A 1.427(8) . ?
C50A C69A 1.437(8) . ?
C51A C72A 1.437(8) . ?
C51A C52A 1.439(8) . ?
C52A C53A 1.432(8) . ?
C53A C54A 1.426(8) . ?
C54A C55A 1.420(9) . ?
C54A C72A 1.461(8) . ?
C55A C56A 1.392(9) . ?
C55A C74A 1.450(8) . ?
C56A C57A 1.492(9) . ?
C57A C58A 1.378(9) . ?
C58A C59A 1.412(9) . ?
C58A C75A 1.458(9) . ?
C59A C60A 1.445(9) . ?
C60A C61A 1.423(8) . ?
C61A C62A 1.386(9) . ?
C61A C76A 1.411(8) . ?
C62A C63A 1.434(8) . ?
C62A C79A 1.494(8) . ?
C63A C64A 1.441(8) . ?
C64A C65A 1.404(8) . ?
C65A C66A 1.427(8) . ?
C65A C79A 1.458(8) . ?
C66A C67A 1.427(8) . ?
C67A C68A 1.408(8) . ?
C67A C80A 1.485(8) . ?
C68A C69A 1.421(8) . ?
C69A C70A 1.447(8) . ?
C70A C71A 1.418(8) . ?
C70A C80A 1.472(8) . ?
C71A C72A 1.423(8) . ?
C71A C73A 1.446(8) . ?
C73A C74A 1.438(9) . ?
C73A C77A 1.488(9) . ?
C74A C75A 1.405(9) . ?
C75A C76A 1.432(9) . ?
C76A C77A 1.456(9) . ?
C77A C78A 1.460(9) . ?
C78A C79A 1.412(8) . ?
C78A C80A 1.442(9) . ?
Ni01 N04 1.959(3) . ?
Ni01 N01 1.960(3) . ?
Ni01 N03 1.963(3) . ?
Ni01 N02 1.966(3) . ?
N02 C13P 1.376(5) . ?
N02 C20P 1.391(5) . ?
N03 C22P 1.377(5) . ?
N03 C29P 1.382(5) . ?
N04 C31P 1.378(5) . ?
N04 C02 1.388(5) . ?
N01 C11P 1.377(5) . ?
N01 C04P 1.386(5) . ?
C01P C32P 1.352(6) . ?
C01P C02 1.442(6) . ?
C01P C36P 1.505(5) . ?
C02 C03 1.366(6) . ?
C03 C04P 1.367(6) . ?
C03 H03 0.9500 . ?
C04P C05P 1.443(6) . ?
C05P C10P 1.351(6) . ?
C05P C06P 1.504(6) . ?
C06P C07P 1.519(7) . ?
C06P H06A 0.9900 . ?
C06P H06B 0.9900 . ?
C07P H07A 0.9800 . ?
C07P H07B 0.9800 . ?
C07P H07C 0.9800 . ?
C08P C09P 1.529(7) . ?
C08P H08A 0.9800 . ?
C08P H08B 0.9800 . ?
C08P H08C 0.9800 . ?
C09P C10P 1.504(6) . ?
C09P H09A 0.9900 . ?
C09P H09B 0.9900 . ?
C10P C11P 1.443(5) . ?
C11P C12P 1.377(6) . ?
C12P C13P 1.375(5) . ?
C12P H12P 0.9500 . ?
C13P C14P 1.439(6) . ?
C14P C17P 1.353(6) . ?
C14P C15P 1.502(6) . ?
C15P C16P 1.540(6) . ?
C15P H15A 0.9900 . ?
C15P H15B 0.9900 . ?
C16P H16A 0.9800 . ?
C16P H16B 0.9800 . ?
C16P H16C 0.9800 . ?
C17P C20P 1.441(6) . ?
C17P C18P 1.496(5) . ?
C18P C19P 1.529(6) . ?
C18P H18A 0.9900 . ?
C18P H18B 0.9900 . ?
C19P H19A 0.9800 . ?
C19P H19B 0.9800 . ?
C19P H19C 0.9800 . ?
C20P C21P 1.371(6) . ?
C21P C22P 1.370(6) . ?
C21P H21P 0.9500 . ?
C22P C23P 1.434(6) . ?
C23P C26P 1.363(6) . ?
C23P C24P 1.495(5) . ?
C24P C25P 1.507(6) . ?
C24P H24A 0.9900 . ?
C24P H24B 0.9900 . ?
C25P H25A 0.9800 . ?
C25P H25B 0.9800 . ?
C25P H25C 0.9800 . ?
C26P C29P 1.446(6) . ?
C26P C27P 1.492(6) . ?
C27P C28P 1.523(7) . ?
C27P H27A 0.9900 . ?
C27P H27B 0.9900 . ?
C28P H28A 0.9800 . ?
C28P H28B 0.9800 . ?
C28P H28C 0.9800 . ?
C29P C30P 1.371(5) . ?
C31P C30P 1.367(6) . ?
C31P C32P 1.449(5) . ?
C30P H30P 0.9500 . ?
C32P C33P 1.506(6) . ?
C33P C34P 1.525(6) . ?
C33P H33A 0.9900 . ?
C33P H33B 0.9900 . ?
C34P H34A 0.9800 . ?
C34P H34B 0.9800 . ?
C34P H34C 0.9800 . ?
C35P C36P 1.521(7) . ?
C35P H35A 0.9800 . ?
C35P H35B 0.9800 . ?
C35P H35C 0.9800 . ?
C36P H36A 0.9900 . ?
C36P H36B 0.9900 . ?
C11S C12S 1.338(7) . ?
C11S C16S 1.422(7) . ?
C11S H11S 0.9500 . ?
C12S C13S 1.405(7) . ?
C12S H12S 0.9500 . ?
C13S C14S 1.384(8) . ?
C13S H13S 0.9500 . ?
C15S C14S 1.322(8) . ?
C15S C16S 1.447(8) . ?
C15S H15S 0.9500 . ?
C14S H14S 0.9500 . ?
C16S H16S 0.9500 . ?
S01S C1SS 1.551(6) . ?
S02S C1SS 1.527(6) . ?
C21S C22S 1.376(13) . ?
C21S C23S 1.416(13) 3_556 ?
C21S H21S 0.9500 . ?
C22S C23S 1.321(13) . ?
C22S H22S 0.9500 . ?
C23S H23S 0.9500 . ?
 
loop_
 _geom_angle_atom_site_label_1
 _geom_angle_atom_site_label_2
 _geom_angle_atom_site_label_3
 _geom_angle
 _geom_angle_site_symmetry_1
 _geom_angle_site_symmetry_3
 _geom_angle_publ_flag
U03 U01 U05 129.1(7) . . ?
U03 U01 U06 61.2(5) . . ?
U05 U01 U06 88.7(3) . . ?
U03 U01 U04 81.4(6) . . ?
U05 U01 U04 66.3(3) . . ?
U06 U01 U04 22.9(2) . . ?
U03 U01 U02 73.2(5) . . ?
U05 U01 U02 72.9(3) . . ?
U06 U01 U02 15.72(18) . . ?
U04 U01 U02 8.18(19) . . ?
U04 U02 U06 139.4(9) . . ?
U04 U02 U05 71.9(8) . . ?
U06 U02 U05 88.8(3) . . ?
U04 U02 U03 92.0(7) . . ?
U06 U02 U03 67.8(4) . . ?
U05 U02 U03 21.6(2) . . ?
U04 U02 U01 83.5(7) . . ?
U06 U02 U01 74.5(3) . . ?
U05 U02 U01 14.29(15) . . ?
U03 U02 U01 8.51(17) . . ?
U01 U03 U05 32.2(6) . . ?
U01 U03 U06 110.4(6) . . ?
U05 U03 U06 93.2(3) . . ?
U01 U03 U02 98.3(6) . . ?
U05 U03 U02 77.6(3) . . ?
U06 U03 U02 16.17(19) . . ?
U01 U03 U04 89.9(6) . . ?
U05 U03 U04 69.8(3) . . ?
U06 U03 U04 23.4(2) . . ?
U02 U03 U04 8.33(19) . . ?
U02 U04 U06 26.8(7) . . ?
U02 U04 U05 99.7(8) . . ?
U06 U04 U05 88.0(4) . . ?
U02 U04 U03 79.7(7) . . ?
U06 U04 U03 66.5(4) . . ?
U05 U04 U03 21.5(2) . . ?
U02 U04 U01 88.3(7) . . ?
U06 U04 U01 74.1(3) . . ?
U05 U04 U01 14.20(15) . . ?
U03 U04 U01 8.65(17) . . ?
U01 U05 U03 18.8(3) . . ?
U01 U05 U04 99.5(3) . . ?
U03 U05 U04 88.6(3) . . ?
U01 U05 U02 92.8(3) . . ?
U03 U05 U02 80.8(3) . . ?
U04 U05 U02 8.4(2) . . ?
U01 U05 U06 76.9(3) . . ?
U03 U05 U06 65.4(3) . . ?
U04 U05 U06 23.2(2) . . ?
U02 U05 U06 15.90(18) . . ?
U02 U06 U04 13.7(4) . . ?
U02 U06 U03 96.0(4) . . ?
U04 U06 U03 90.1(4) . . ?
U02 U06 U01 89.8(3) . . ?
U04 U06 U01 82.9(4) . . ?
U03 U06 U01 8.36(17) . . ?
U02 U06 U05 75.3(3) . . ?
U04 U06 U05 68.8(4) . . ?
U03 U06 U05 21.3(2) . . ?
U01 U06 U05 14.47(15) . . ?
C09A C01A C02A 117.9(5) . . ?
C09A C01A C06A 107.0(5) . . ?
C02A C01A C06A 120.9(5) . . ?
C12A C02A C03A 116.0(5) . . ?
C12A C02A C01A 116.2(5) . . ?
C03A C02A C01A 115.8(5) . . ?
C02A C03A C15A 119.5(5) . . ?
C02A C03A C04A 122.6(5) . . ?
C15A C03A C04A 106.3(5) . . ?
C05A C04A C17A 120.2(5) . . ?
C05A C04A C03A 121.9(5) . . ?
C17A C04A C03A 106.0(5) . . ?
C04A C05A C20A 116.4(5) . . ?
C04A C05A C06A 117.6(5) . . ?
C20A C05A C06A 115.0(5) . . ?
C07A C06A C05A 119.5(5) . . ?
C07A C06A C01A 106.3(5) . . ?
C05A C06A C01A 121.1(5) . . ?
C06A C07A C08A 109.6(5) . . ?
C06A C07A C22A 125.1(5) . . ?
C08A C07A C22A 118.4(5) . . ?
C09A C08A C07A 108.3(5) . . ?
C09A C08A C25A 123.0(5) . . ?
C07A C08A C25A 122.4(5) . . ?
C08A C09A C10A 119.7(5) . . ?
C08A C09A C01A 108.7(5) . . ?
C10A C09A C01A 124.9(6) . . ?
C11A C10A C27A 117.4(5) . . ?
C11A C10A C09A 116.9(5) . . ?
C27A C10A C09A 118.3(5) . . ?
C10A C11A C30A 122.3(5) . . ?
C10A C11A C12A 119.9(5) . . ?
C30A C11A C12A 108.4(5) . . ?
C02A C12A C13A 124.9(5) . . ?
C02A C12A C11A 123.8(5) . . ?
C13A C12A C11A 105.3(5) . . ?
C14A C13A C31A 121.2(5) . . ?
C14A C13A C12A 119.5(5) . . ?
C31A C13A C12A 109.8(5) . . ?
C13A C14A C15A 116.7(5) . . ?
C13A C14A C34A 118.1(5) . . ?
C15A C14A C34A 118.3(5) . . ?
C16A C15A C14A 120.5(5) . . ?
C16A C15A C03A 108.1(5) . . ?
C14A C15A C03A 123.3(5) . . ?
C17A C16A C15A 110.1(5) . . ?
C17A C16A C36A 121.9(5) . . ?
C15A C16A C36A 121.7(5) . . ?
C16A C17A C18A 120.5(5) . . ?
C16A C17A C04A 109.4(5) . . ?
C18A C17A C04A 123.2(5) . . ?
C19A C18A C38A 118.6(5) . . ?
C19A C18A C17A 115.9(5) . . ?
C38A C18A C17A 119.0(5) . . ?
C18A C19A C41A 120.6(5) . . ?
C18A C19A C20A 120.6(5) . . ?
C41A C19A C20A 109.2(5) . . ?
C05A C20A C19A 123.3(5) . . ?
C05A C20A C21A 124.8(5) . . ?
C19A C20A C21A 105.6(5) . . ?
C42A C21A C22A 121.0(5) . . ?
C42A C21A C20A 109.4(5) . . ?
C22A C21A C20A 119.6(5) . . ?
C23A C22A C21A 117.6(5) . . ?
C23A C22A C07A 119.4(5) . . ?
C21A C22A C07A 115.4(5) . . ?
C22A C23A C44A 121.7(6) . . ?
C22A C23A C24A 120.9(5) . . ?
C44A C23A C24A 107.2(5) . . ?
C25A C24A C46A 122.2(6) . . ?
C25A C24A C23A 120.4(5) . . ?
C46A C24A C23A 107.5(5) . . ?
C24A C25A C26A 118.0(6) . . ?
C24A C25A C08A 118.3(6) . . ?
C26A C25A C08A 116.5(5) . . ?
C25A C26A C48A 120.5(5) . . ?
C25A C26A C27A 120.6(5) . . ?
C48A C26A C27A 108.7(5) . . ?
C10A C27A C28A 121.8(5) . . ?
C10A C27A C26A 121.7(5) . . ?
C28A C27A C26A 106.8(4) . . ?
C29A C28A C27A 120.7(5) . . ?
C29A C28A C49A 120.1(5) . . ?
C27A C28A C49A 109.3(5) . . ?
C52A C29A C30A 117.8(5) . . ?
C52A C29A C28A 117.8(5) . . ?
C30A C29A C28A 116.9(5) . . ?
C29A C30A C11A 120.7(5) . . ?
C29A C30A C31A 121.4(5) . . ?
C11A C30A C31A 107.9(5) . . ?
C13A C31A C32A 121.7(5) . . ?
C13A C31A C30A 108.7(5) . . ?
C32A C31A C30A 119.9(5) . . ?
C53A C32A C31A 118.5(5) . . ?
C53A C32A C33A 117.5(5) . . ?
C31A C32A C33A 116.9(5) . . ?
C56A C33A C34A 109.7(6) . . ?
C56A C33A C32A 120.4(6) . . ?
C34A C33A C32A 121.0(5) . . ?
C14A C34A C33A 120.7(5) . . ?
C14A C34A C35A 121.1(5) . . ?
C33A C34A C35A 107.5(5) . . ?
C57A C35A C36A 119.9(6) . . ?
C57A C35A C34A 109.3(6) . . ?
C36A C35A C34A 121.0(5) . . ?
C37A C36A C35A 118.0(5) . . ?
C37A C36A C16A 116.8(5) . . ?
C35A C36A C16A 117.0(5) . . ?
C36A C37A C59A 120.5(6) . . ?
C36A C37A C38A 121.8(5) . . ?
C59A C37A C38A 107.2(5) . . ?
C18A C38A C39A 121.3(5) . . ?
C18A C38A C37A 119.9(5) . . ?
C39A C38A C37A 108.3(5) . . ?
C40A C39A C38A 119.7(5) . . ?
C40A C39A C60A 122.1(5) . . ?
C38A C39A C60A 108.5(5) . . ?
C41A C40A C39A 118.8(5) . . ?
C41A C40A C63A 117.6(5) . . ?
C39A C40A C63A 116.4(5) . . ?
C40A C41A C19A 120.7(5) . . ?
C40A C41A C42A 121.5(5) . . ?
C19A C41A C42A 107.5(5) . . ?
C21A C42A C43A 122.0(5) . . ?
C21A C42A C41A 108.2(5) . . ?
C43A C42A C41A 120.5(5) . . ?
C42A C43A C44A 116.9(5) . . ?
C42A C43A C64A 118.9(6) . . ?
C44A C43A C64A 117.2(5) . . ?
C43A C44A C45A 120.6(5) . . ?
C43A C44A C23A 120.6(5) . . ?
C45A C44A C23A 108.4(5) . . ?
C66A C45A C44A 121.8(5) . . ?
C66A C45A C46A 119.7(5) . . ?
C44A C45A C46A 109.3(5) . . ?
C47A C46A C45A 121.8(5) . . ?
C47A C46A C24A 120.0(5) . . ?
C45A C46A C24A 107.5(5) . . ?
C46A C47A C48A 117.6(5) . . ?
C46A C47A C68A 117.2(5) . . ?
C48A C47A C68A 117.8(5) . . ?
C47A C48A C26A 121.2(5) . . ?
C47A C48A C49A 120.8(5) . . ?
C26A C48A C49A 107.8(5) . . ?
C50A C49A C28A 122.2(5) . . ?
C50A C49A C48A 120.0(5) . . ?
C28A C49A C48A 107.3(5) . . ?
C49A C50A C51A 117.6(5) . . ?
C49A C50A C69A 120.5(5) . . ?
C51A C50A C69A 115.1(5) . . ?
C50A C51A C72A 120.4(5) . . ?
C50A C51A C52A 120.1(5) . . ?
C72A C51A C52A 110.0(5) . . ?
C29A C52A C53A 121.6(5) . . ?
C29A C52A C51A 121.8(5) . . ?
C53A C52A C51A 106.8(5) . . ?
C32A C53A C54A 120.8(5) . . ?
C32A C53A C52A 120.6(5) . . ?
C54A C53A C52A 108.9(5) . . ?
C55A C54A C53A 120.6(5) . . ?
C55A C54A C72A 120.9(6) . . ?
C53A C54A C72A 108.6(5) . . ?
C56A C55A C54A 117.8(6) . . ?
C56A C55A C74A 119.8(6) . . ?
C54A C55A C74A 115.3(6) . . ?
C55A C56A C33A 122.5(6) . . ?
C55A C56A C57A 119.6(6) . . ?
C33A C56A C57A 107.4(5) . . ?
C58A C57A C35A 122.2(6) . . ?
C58A C57A C56A 121.0(6) . . ?
C35A C57A C56A 106.1(5) . . ?
C57A C58A C59A 118.4(6) . . ?
C57A C58A C75A 118.0(6) . . ?
C59A C58A C75A 116.7(6) . . ?
C58A C59A C37A 120.5(6) . . ?
C58A C59A C60A 120.8(6) . . ?
C37A C59A C60A 108.7(5) . . ?
C61A C60A C59A 121.7(6) . . ?
C61A C60A C39A 120.4(6) . . ?
C59A C60A C39A 107.3(5) . . ?
C62A C61A C76A 117.4(6) . . ?
C62A C61A C60A 117.5(6) . . ?
C76A C61A C60A 118.3(6) . . ?
C61A C62A C63A 122.5(5) . . ?
C61A C62A C79A 119.5(6) . . ?
C63A C62A C79A 108.0(5) . . ?
C40A C63A C62A 120.8(5) . . ?
C40A C63A C64A 121.1(5) . . ?
C62A C63A C64A 108.4(5) . . ?
C65A C64A C43A 122.1(6) . . ?
C65A C64A C63A 108.5(5) . . ?
C43A C64A C63A 120.3(5) . . ?
C64A C65A C66A 121.4(6) . . ?
C64A C65A C79A 110.4(5) . . ?
C66A C65A C79A 119.2(6) . . ?
C45A C66A C67A 119.4(5) . . ?
C45A C66A C65A 116.6(5) . . ?
C67A C66A C65A 116.1(6) . . ?
C68A C67A C66A 119.7(5) . . ?
C68A C67A C80A 107.5(5) . . ?
C66A C67A C80A 124.8(5) . . ?
C67A C68A C69A 109.5(5) . . ?
C67A C68A C47A 122.0(5) . . ?
C69A C68A C47A 121.6(5) . . ?
C68A C69A C50A 119.0(5) . . ?
C68A C69A C70A 109.7(5) . . ?
C50A C69A C70A 124.6(5) . . ?
C71A C70A C69A 118.6(5) . . ?
C71A C70A C80A 122.2(5) . . ?
C69A C70A C80A 106.0(5) . . ?
C70A C71A C72A 117.3(5) . . ?
C70A C71A C73A 117.1(6) . . ?
C72A C71A C73A 115.5(6) . . ?
C71A C72A C51A 123.5(6) . . ?
C71A C72A C54A 123.6(6) . . ?
C51A C72A C54A 105.7(5) . . ?
C74A C73A C71A 120.7(6) . . ?
C74A C73A C77A 106.5(5) . . ?
C71A C73A C77A 120.6(6) . . ?
C75A C74A C73A 110.1(6) . . ?
C75A C74A C55A 119.3(6) . . ?
C73A C74A C55A 123.6(6) . . ?
C74A C75A C76A 108.5(5) . . ?
C74A C75A C58A 122.1(6) . . ?
C76A C75A C58A 122.1(6) . . ?
C61A C76A C75A 120.2(6) . . ?
C61A C76A C77A 124.5(6) . . ?
C75A C76A C77A 108.5(6) . . ?
C76A C77A C78A 118.8(6) . . ?
C76A C77A C73A 106.3(5) . . ?
C78A C77A C73A 122.6(6) . . ?
C79A C78A C80A 116.7(6) . . ?
C79A C78A C77A 115.6(6) . . ?
C80A C78A C77A 114.6(6) . . ?
C78A C79A C65A 125.2(6) . . ?
C78A C79A C62A 123.7(6) . . ?
C65A C79A C62A 104.8(5) . . ?
C78A C80A C70A 122.9(6) . . ?
C78A C80A C67A 117.8(5) . . ?
C70A C80A C67A 107.2(5) . . ?
N04 Ni01 N01 90.26(14) . . ?
N04 Ni01 N03 89.70(14) . . ?
N01 Ni01 N03 177.17(14) . . ?
N04 Ni01 N02 177.96(14) . . ?
N01 Ni01 N02 89.72(14) . . ?
N03 Ni01 N02 90.22(14) . . ?
C13P N02 C20P 104.2(3) . . ?
C13P N02 Ni01 128.5(3) . . ?
C20P N02 Ni01 127.2(3) . . ?
C22P N03 C29P 104.0(3) . . ?
C22P N03 Ni01 127.8(3) . . ?
C29P N03 Ni01 128.2(3) . . ?
C31P N04 C02 104.7(3) . . ?
C31P N04 Ni01 127.6(3) . . ?
C02 N04 Ni01 127.7(3) . . ?
C11P N01 C04P 104.4(3) . . ?
C11P N01 Ni01 127.9(3) . . ?
C04P N01 Ni01 127.8(3) . . ?
C32P C01P C02 107.1(3) . . ?
C32P C01P C36P 127.8(4) . . ?
C02 C01P C36P 125.0(4) . . ?
C03 C02 N04 124.3(4) . . ?
C03 C02 C01P 125.0(4) . . ?
N04 C02 C01P 110.6(4) . . ?
C02 C03 C04P 125.7(4) . . ?
C02 C03 H03 117.2 . . ?
C04P C03 H03 117.2 . . ?
C03 C04P N01 124.3(4) . . ?
C03 C04P C05P 125.1(4) . . ?
N01 C04P C05P 110.6(4) . . ?
C10P C05P C04P 107.3(4) . . ?
C10P C05P C06P 128.2(4) . . ?
C04P C05P C06P 124.4(4) . . ?
C05P C06P C07P 113.0(4) . . ?
C05P C06P H06A 109.0 . . ?
C07P C06P H06A 109.0 . . ?
C05P C06P H06B 109.0 . . ?
C07P C06P H06B 109.0 . . ?
H06A C06P H06B 107.8 . . ?
C06P C07P H07A 109.5 . . ?
C06P C07P H07B 109.5 . . ?
H07A C07P H07B 109.5 . . ?
C06P C07P H07C 109.5 . . ?
H07A C07P H07C 109.5 . . ?
H07B C07P H07C 109.5 . . ?
C09P C08P H08A 109.5 . . ?
C09P C08P H08B 109.5 . . ?
H08A C08P H08B 109.5 . . ?
C09P C08P H08C 109.5 . . ?
H08A C08P H08C 109.5 . . ?
H08B C08P H08C 109.5 . . ?
C10P C09P C08P 112.9(4) . . ?
C10P C09P H09A 109.0 . . ?
C08P C09P H09A 109.0 . . ?
C10P C09P H09B 109.0 . . ?
C08P C09P H09B 109.0 . . ?
H09A C09P H09B 107.8 . . ?
C05P C10P C11P 106.2(4) . . ?
C05P C10P C09P 128.7(4) . . ?
C11P C10P C09P 125.1(4) . . ?
C12P C11P N01 125.1(4) . . ?
C12P C11P C10P 123.4(4) . . ?
N01 C11P C10P 111.6(4) . . ?
C13P C12P C11P 124.6(4) . . ?
C13P C12P H12P 117.7 . . ?
C11P C12P H12P 117.7 . . ?
C12P C13P N02 124.3(4) . . ?
C12P C13P C14P 124.2(4) . . ?
N02 C13P C14P 111.5(3) . . ?
C17P C14P C13P 106.6(4) . . ?
C17P C14P C15P 127.8(4) . . ?
C13P C14P C15P 125.5(4) . . ?
C14P C15P C16P 112.6(3) . . ?
C14P C15P H15A 109.1 . . ?
C16P C15P H15A 109.1 . . ?
C14P C15P H15B 109.1 . . ?
C16P C15P H15B 109.1 . . ?
H15A C15P H15B 107.8 . . ?
C15P C16P H16A 109.5 . . ?
C15P C16P H16B 109.5 . . ?
H16A C16P H16B 109.5 . . ?
C15P C16P H16C 109.5 . . ?
H16A C16P H16C 109.5 . . ?
H16B C16P H16C 109.5 . . ?
C14P C17P C20P 106.9(3) . . ?
C14P C17P C18P 129.5(4) . . ?
C20P C17P C18P 123.6(4) . . ?
C17P C18P C19P 113.0(3) . . ?
C17P C18P H18A 109.0 . . ?
C19P C18P H18A 109.0 . . ?
C17P C18P H18B 109.0 . . ?
C19P C18P H18B 109.0 . . ?
H18A C18P H18B 107.8 . . ?
C18P C19P H19A 109.5 . . ?
C18P C19P H19B 109.5 . . ?
H19A C19P H19B 109.5 . . ?
C18P C19P H19C 109.5 . . ?
H19A C19P H19C 109.5 . . ?
H19B C19P H19C 109.5 . . ?
C21P C20P N02 124.9(4) . . ?
C21P C20P C17P 124.4(4) . . ?
N02 C20P C17P 110.8(3) . . ?
C22P C21P C20P 124.8(4) . . ?
C22P C21P H21P 117.6 . . ?
C20P C21P H21P 117.6 . . ?
C21P C22P N03 125.0(4) . . ?
C21P C22P C23P 123.1(4) . . ?
N03 C22P C23P 111.9(3) . . ?
C26P C23P C22P 106.7(3) . . ?
C26P C23P C24P 128.9(4) . . ?
C22P C23P C24P 124.4(4) . . ?
C23P C24P C25P 113.0(3) . . ?
C23P C24P H24A 109.0 . . ?
C25P C24P H24A 109.0 . . ?
C23P C24P H24B 109.0 . . ?
C25P C24P H24B 109.0 . . ?
H24A C24P H24B 107.8 . . ?
C24P C25P H25A 109.5 . . ?
C24P C25P H25B 109.5 . . ?
H25A C25P H25B 109.5 . . ?
C24P C25P H25C 109.5 . . ?
H25A C25P H25C 109.5 . . ?
H25B C25P H25C 109.5 . . ?
C23P C26P C29P 106.0(4) . . ?
C23P C26P C27P 129.1(4) . . ?
C29P C26P C27P 124.8(4) . . ?
C26P C27P C28P 113.3(4) . . ?
C26P C27P H27A 108.9 . . ?
C28P C27P H27A 108.9 . . ?
C26P C27P H27B 108.9 . . ?
C28P C27P H27B 108.9 . . ?
H27A C27P H27B 107.7 . . ?
C27P C28P H28A 109.5 . . ?
C27P C28P H28B 109.5 . . ?
H28A C28P H28B 109.5 . . ?
C27P C28P H28C 109.5 . . ?
H28A C28P H28C 109.5 . . ?
H28B C28P H28C 109.5 . . ?
C30P C29P N03 124.7(4) . . ?
C30P C29P C26P 123.8(4) . . ?
N03 C29P C26P 111.5(3) . . ?
C30P C31P N04 125.8(4) . . ?
C30P C31P C32P 123.2(4) . . ?
N04 C31P C32P 111.0(3) . . ?
C31P C30P C29P 124.0(4) . . ?
C31P C30P H30P 118.0 . . ?
C29P C30P H30P 118.0 . . ?
C01P C32P C31P 106.5(4) . . ?
C01P C32P C33P 128.8(4) . . ?
C31P C32P C33P 124.6(4) . . ?
C32P C33P C34P 113.0(4) . . ?
C32P C33P H33A 109.0 . . ?
C34P C33P H33A 109.0 . . ?
C32P C33P H33B 109.0 . . ?
C34P C33P H33B 109.0 . . ?
H33A C33P H33B 107.8 . . ?
C33P C34P H34A 109.5 . . ?
C33P C34P H34B 109.5 . . ?
H34A C34P H34B 109.5 . . ?
C33P C34P H34C 109.5 . . ?
H34A C34P H34C 109.5 . . ?
H34B C34P H34C 109.5 . . ?
C36P C35P H35A 109.5 . . ?
C36P C35P H35B 109.5 . . ?
H35A C35P H35B 109.5 . . ?
C36P C35P H35C 109.5 . . ?
H35A C35P H35C 109.5 . . ?
H35B C35P H35C 109.5 . . ?
C01P C36P C35P 112.4(4) . . ?
C01P C36P H36A 109.1 . . ?
C35P C36P H36A 109.1 . . ?
C01P C36P H36B 109.1 . . ?
C35P C36P H36B 109.1 . . ?
H36A C36P H36B 107.8 . . ?
C12S C11S C16S 118.1(5) . . ?
C12S C11S H11S 121.0 . . ?
C16S C11S H11S 121.0 . . ?
C11S C12S C13S 121.1(5) . . ?
C11S C12S H12S 119.5 . . ?
C13S C12S H12S 119.5 . . ?
C14S C13S C12S 120.1(5) . . ?
C14S C13S H13S 119.9 . . ?
C12S C13S H13S 119.9 . . ?
C14S C15S C16S 117.8(5) . . ?
C14S C15S H15S 121.1 . . ?
C16S C15S H15S 121.1 . . ?
C15S C14S C13S 122.1(5) . . ?
C15S C14S H14S 119.0 . . ?
C13S C14S H14S 119.0 . . ?
C11S C16S C15S 120.7(5) . . ?
C11S C16S H16S 119.7 . . ?
C15S C16S H16S 119.7 . . ?
S02S C1SS S01S 178.4(4) . . ?
C22S C21S C23S 118.5(9) . 3_556 ?
C22S C21S H21S 120.8 . . ?
C23S C21S H21S 120.8 3_556 . ?
C23S C22S C21S 123.3(9) . . ?
C23S C22S H22S 118.3 . . ?
C21S C22S H22S 118.3 . . ?
C22S C23S C21S 118.2(11) . 3_556 ?
C22S C23S H23S 120.9 . . ?
C21S C23S H23S 120.9 3_556 . ?
 
_refine_diff_density_max    2.098
_refine_diff_density_min   -1.222
_refine_diff_density_rms    0.119

# start Validation Reply Form
_vrf_PLAT307_shelx
;
PROBLEM: Isolated Metal Atom found in Structure (Unusual) U01 Check
RESPONSE: This is an endohedral metal atom.
;
_vrf_PLAT910_shelx
;
PROBLEM: Missing # of FCF Reflection(s) Below Theta(Min). 19 Note
RESPONSE: Some reflections below theta(min) are too strong, and therefore these 
reflections were excluded.
;
# end Validation Reply Form

_shelx_res_file
;
TITL b_a.res in P2(1)/c
    shelx.res
    created by SHELXL-2017/1 at 15:29:01 on 28-Oct-2017
CELL  0.71073  17.6778  16.9701  26.6952   90.000  106.653   90.000
ZERR     4.00   0.0040   0.0030   0.0050    0.030    0.030    0.030
LATT   1
SYMM  - X, 1/2 + Y, 1/2 - Z
SFAC  C    H    N    NI   U    S
UNIT  508 212 16 4 8 8
MERG   2
OMIT  -1  1  1
OMIT   0  2  0
OMIT   1  0  2
OMIT   0  1  3
OMIT  -1  0  2
OMIT   1  1  1
OMIT   1  1  0
OMIT   0  1  2
OMIT  -1  1  2
OMIT  -2  1  1
OMIT  -1  2  2
OMIT  -3  3  3

SIMU  0.02 U01 > U06
SUMP  1.0  0.0001   1.0 5  1.0 7  1.0 10
SIMU  0.02 C01A > C80A
ISOR  0.01 C35A
ISOR  0.01 C61A
SIMU  0.02 S01S S02S
SADI  0.04 C11S C12S C12S C13S C13S C14S C14S C15S C15S C16S C16S C11S
FMAP   2
PLAN   20
ACTA
BOND   $H
LIST   6
L.S.  20
TEMP  -153.17
WGHT    0.060800    6.043000
FVAR       0.11193   0.45000   0.40000   0.32112   0.85255   0.86299   0.09211
FVAR       0.00941   0.02716   0.05519   0.04241   0.09810   0.02434   0.85365
FVAR       0.30000   0.20000   0.20000   0.20000
PART    3
U01   5    0.227712    0.477427    0.760864    51.00000    0.01285    0.03045 =
         0.01833    0.00147    0.00014   -0.00628
U02   5    0.440501    0.550549    0.821221    51.00000    0.01318    0.03416 =
         0.02727    0.00458    0.00001   -0.00906
U03   5    0.247939    0.456747    0.753432    71.00000    0.03661    0.05251 =
         0.03030    0.00861   -0.00704   -0.03165
U04   5    0.425979    0.574108    0.829061    71.00000    0.05922    0.06075 =
         0.04210    0.02473   -0.01950   -0.04513
U05   5    0.225949    0.533451    0.760643   101.00000    0.03378    0.11690 =
         0.03924    0.00101   -0.00119    0.02488
U06   5    0.444141    0.489201    0.821548   101.00000    0.04413    0.15078 =
         0.07911   -0.02535    0.00173    0.02475
PART    2
C00   1    0.332185    0.504236    0.814081    11.00000    0.01916    0.06065 =
         0.02178   -0.00234    0.00336   -0.01550
PART    1
C01A  1    0.100803    0.490666    0.692386    11.00000    0.02429    0.05079 =
         0.03136   -0.00219   -0.00643   -0.00237
C02A  1    0.084095    0.510531    0.742000    11.00000    0.01528    0.04316 =
         0.05238    0.00194    0.00569    0.00063
C03A  1    0.098591    0.449667    0.780161    11.00000    0.01836    0.04546 =
         0.05057    0.00818    0.00591   -0.00726
C04A  1    0.132042    0.371927    0.772085    11.00000    0.03045    0.03907 =
         0.04885    0.00280    0.00965   -0.02119
C05A  1    0.151122    0.353828    0.725903    11.00000    0.03096    0.02904 =
         0.04854   -0.00043   -0.00477   -0.01596
C06A  1    0.134494    0.412953    0.684970    11.00000    0.03985    0.03106 =
         0.03613   -0.00148   -0.00723   -0.01525
C07A  1    0.191022    0.427708    0.657063    11.00000    0.03913    0.04415 =
         0.02052   -0.01397   -0.01031    0.00178
C08A  1    0.193060    0.509816    0.646487    11.00000    0.03588    0.04865 =
         0.01006    0.00232   -0.00682   -0.00865
C09A  1    0.140325    0.548927    0.669593    11.00000    0.03399    0.03666 =
         0.03258    0.00303   -0.01412    0.00542
C10A  1    0.156615    0.627959    0.688062    11.00000    0.02988    0.03543 =
         0.03871    0.01192   -0.01016    0.01257
C11A  1    0.136896    0.647936    0.733158    11.00000    0.02831    0.03462 =
         0.04272    0.00497    0.00011    0.02108
C12A  1    0.104328    0.587382    0.761096    11.00000    0.01390    0.04436 =
         0.05297    0.00145    0.00739    0.01175
C13A  1    0.133108    0.608259    0.815843    11.00000    0.02948    0.04055 =
         0.05024   -0.00212    0.02425    0.01211
C14A  1    0.149953    0.548288    0.853881    11.00000    0.02830    0.05517 =
         0.04786   -0.00085    0.02780    0.00274
C15A  1    0.133167    0.469494    0.835436    11.00000    0.02067    0.04954 =
         0.04704    0.00789    0.02430   -0.00290
C16A  1    0.182978    0.406792    0.859498    11.00000    0.03654    0.04510 =
         0.03988    0.01015    0.02510   -0.01619
C17A  1    0.185122    0.349518    0.822557    11.00000    0.03255    0.02893 =
         0.03565    0.00739    0.01405   -0.01669
C18A  1    0.255047    0.302804    0.828183    11.00000    0.04318    0.02214 =
         0.04445    0.01466    0.01043   -0.01029
C19A  1    0.271259    0.281544    0.781638    11.00000    0.04406    0.00920 =
         0.05206    0.00156    0.00859   -0.00795
C20A  1    0.222206    0.310109    0.731678    11.00000    0.04689    0.01606 =
         0.04965   -0.01024    0.00066   -0.01132
C21A  1    0.275265    0.320167    0.699148    11.00000    0.05219    0.02201 =
         0.03863   -0.01949    0.00592   -0.00511
C22A  1    0.261176    0.381730    0.661536    11.00000    0.05802    0.03764 =
         0.02519   -0.01824    0.00591   -0.00742
C23A  1    0.326354    0.417212    0.651961    11.00000    0.05944    0.04780 =
         0.02453   -0.01899    0.02032   -0.00022
C24A  1    0.326220    0.502247    0.639934    11.00000    0.04979    0.05636 =
         0.01619   -0.00100    0.01727    0.00404
C25A  1    0.261423    0.547595    0.637941    11.00000    0.05461    0.05365 =
         0.01544    0.00345    0.00219   -0.00083
C26A  1    0.273875    0.627789    0.653470    11.00000    0.05398    0.03593 =
         0.01548    0.01679    0.00034   -0.00677
C27A  1    0.221552    0.667102    0.678604    11.00000    0.03550    0.03134 =
         0.03359    0.02127   -0.00550    0.00433
C28A  1    0.268873    0.721442    0.715357    11.00000    0.04059    0.01425 =
         0.03980    0.01331    0.00922    0.00879
C29A  1    0.251589    0.738081    0.763398    11.00000    0.04271    0.00953 =
         0.06392    0.00989    0.01570    0.01146
C30A  1    0.182872    0.702081    0.770921    11.00000    0.03516    0.02109 =
         0.05831    0.00161    0.01455    0.01592
C31A  1    0.180291    0.676685    0.821686    11.00000    0.03822    0.02885 =
         0.05380   -0.01084    0.02141    0.01637
C32A  1    0.247425    0.687906    0.865975    11.00000    0.05341    0.03383 =
         0.04593   -0.01939    0.02762    0.00883
C33A  1    0.261487    0.629189    0.906205    11.00000    0.05045    0.04734 =
         0.03094   -0.01705    0.02536    0.00850
C34A  1    0.212669    0.560894    0.900458    11.00000    0.05120    0.05194 =
         0.03318   -0.00512    0.03272    0.00188
C35A  1    0.261488    0.497051    0.926162    11.00000    0.05351    0.06166 =
         0.01842    0.00351    0.02502   -0.00273
C36A  1    0.248354    0.418626    0.906205    11.00000    0.04734    0.05335 =
         0.02345    0.01353    0.02157   -0.01097
C37A  1    0.314389    0.369111    0.912666    11.00000    0.04658    0.04448 =
         0.03030    0.02268    0.01151   -0.00268
C38A  1    0.318338    0.310962    0.873666    11.00000    0.04504    0.02326 =
         0.03801    0.01858    0.00616   -0.00577
C39A  1    0.398297    0.305615    0.872185    11.00000    0.04071    0.02559 =
         0.04449    0.02272    0.00433    0.00472
C40A  1    0.414421    0.289353    0.824390    11.00000    0.04478    0.01803 =
         0.05721    0.01442    0.01243    0.01464
C41A  1    0.350722    0.274658    0.779641    11.00000    0.05044    0.00938 =
         0.05997   -0.00033    0.01245    0.00677
C42A  1    0.352566    0.299917    0.728157    11.00000    0.04849    0.01564 =
         0.05113   -0.01293    0.01778    0.00588
C43A  1    0.419200    0.339198    0.721450    11.00000    0.04767    0.02991 =
         0.05729   -0.01404    0.02697    0.01541
C44A  1    0.405345    0.396661    0.681172    11.00000    0.05272    0.03673 =
         0.03406   -0.01286    0.02873    0.00702
C45A  1    0.453349    0.465737    0.687228    11.00000    0.04398    0.05166 =
         0.03976   -0.00577    0.03098    0.00560
C46A  1    0.405807    0.531000    0.661723    11.00000    0.04480    0.05379 =
         0.01998    0.00342    0.02568    0.00033
C47A  1    0.418601    0.607926    0.681844    11.00000    0.04826    0.04493 =
         0.02896    0.01152    0.02455   -0.01049
C48A  1    0.351693    0.657298    0.675134    11.00000    0.05369    0.03292 =
         0.02710    0.02028    0.01336   -0.00555
C49A  1    0.348983    0.715966    0.714101    11.00000    0.04606    0.01956 =
         0.03887    0.01316    0.00925   -0.00851
C50A  1    0.412824    0.724236    0.759155    11.00000    0.04663    0.01908 =
         0.04688    0.00655    0.01451   -0.01657
C51A  1    0.395861    0.745912    0.806454    11.00000    0.04904    0.01535 =
         0.04854   -0.00314    0.00952   -0.01360
C52A  1    0.315293    0.752479    0.807781    11.00000    0.05146    0.00810 =
         0.05557   -0.00852    0.01589   -0.00090
C53A  1    0.313838    0.727978    0.858846    11.00000    0.05189    0.02139 =
         0.04267   -0.01881    0.01690    0.00111
C54A  1    0.391907    0.706912    0.888572    11.00000    0.05436    0.03384 =
         0.03977   -0.02861    0.00914   -0.01136
C55A  1    0.404591    0.644962    0.925839    11.00000    0.05431    0.05306 =
         0.02754   -0.02658    0.00033   -0.00509
C56A  1    0.338559    0.610399    0.935272    11.00000    0.06386    0.06639 =
         0.02349   -0.02756    0.01834   -0.01236
C57A  1    0.339930    0.524813    0.948261    11.00000    0.05562    0.07117 =
         0.00902   -0.00475    0.00676   -0.00712
C58A  1    0.405026    0.478994    0.950105    11.00000    0.06427    0.06924 =
         0.01207    0.00759   -0.00084   -0.00077
C59A  1    0.393002    0.399274    0.934678    11.00000    0.05855    0.05109 =
         0.02090    0.02470   -0.00615   -0.01034
C60A  1    0.445386    0.360046    0.909949    11.00000    0.04149    0.04789 =
         0.04205    0.03490   -0.00683    0.00470
C61A  1    0.510300    0.399862    0.899789    11.00000    0.02981    0.04564 =
         0.04429    0.01926   -0.01505    0.01058
C62A  1    0.530185    0.379013    0.854970    11.00000    0.02904    0.04809 =
         0.04835    0.01262    0.00139    0.01990
C63A  1    0.483621    0.325469    0.816881    11.00000    0.03038    0.02870 =
         0.06091    0.00597    0.01123    0.01885
C64A  1    0.485919    0.350808    0.765819    11.00000    0.03833    0.03404 =
         0.05608   -0.00373    0.02319    0.02183
C65A  1    0.533360    0.418462    0.771660    11.00000    0.02312    0.04725 =
         0.06356   -0.00321    0.02121    0.01330
C66A  1    0.517325    0.479176    0.733040    11.00000    0.02829    0.05382 =
         0.04632    0.00635    0.02932    0.00828
C67A  1    0.534803    0.557692    0.751950    11.00000    0.02077    0.05585 =
         0.05440    0.00934    0.02540   -0.00864
C68A  1    0.484967    0.619969    0.727860    11.00000    0.03831    0.04411 =
         0.04359    0.00984    0.02777   -0.01417
C69A  1    0.483170    0.678121    0.765814    11.00000    0.03335    0.03265 =
         0.04803    0.00863    0.01415   -0.02004
C70A  1    0.536618    0.656060    0.815853    11.00000    0.03170    0.04062 =
         0.05593    0.00207    0.01280   -0.01816
C71A  1    0.515138    0.673679    0.861880    11.00000    0.03314    0.04264 =
         0.05022   -0.00951   -0.00359   -0.02523
C72A  1    0.444847    0.718131    0.855980    11.00000    0.04660    0.02639 =
         0.05527   -0.01684    0.00082   -0.02064
C73A  1    0.531120    0.614149    0.902296    11.00000    0.03688    0.04926 =
         0.04093   -0.00621   -0.01322   -0.01902
C74A  1    0.475227    0.598444    0.930971    11.00000    0.04149    0.06523 =
         0.02210   -0.01463   -0.01134   -0.00856
C75A  1    0.474191    0.517561    0.941915    11.00000    0.04338    0.06548 =
         0.01478    0.00544   -0.01302   -0.01012
C76A  1    0.526340    0.477930    0.917914    11.00000    0.03550    0.05118 =
         0.03719    0.01172   -0.02206   -0.00056
C77A  1    0.565172    0.536704    0.894113    11.00000    0.02133    0.06547 =
         0.04054    0.00134   -0.01036   -0.00691
C78A  1    0.584097    0.516766    0.845881    11.00000    0.01228    0.06062 =
         0.06283    0.00215    0.00012    0.00329
C79A  1    0.563337    0.439837    0.826721    11.00000    0.01238    0.05134 =
         0.06143    0.00115    0.00227    0.01083
C80A  1    0.569909    0.579233    0.807697    11.00000    0.01319    0.05339 =
         0.06445    0.00853    0.01046   -0.00854
MOLE    2
PART    0
NI01  4    0.085772    0.522121    0.547704    11.00000    0.01006    0.01474 =
         0.01173   -0.00077    0.00387    0.00005
N02   3    0.021310    0.439543    0.567021    11.00000    0.01148    0.01514 =
         0.01309   -0.00197    0.00468   -0.00136
N03   3    0.023461    0.603523    0.570066    11.00000    0.00720    0.01575 =
         0.01649    0.00098    0.00249    0.00073
N04   3    0.152480    0.604339    0.531016    11.00000    0.01181    0.01906 =
         0.01201   -0.00064    0.00410   -0.00194
N01   3    0.151456    0.440703    0.528913    11.00000    0.01042    0.01782 =
         0.01277   -0.00218    0.00356    0.00143
C01P  1    0.253557    0.669706    0.508222    11.00000    0.01494    0.02708 =
         0.01297    0.00336    0.00345   -0.00654
C02   1    0.218439    0.594527    0.513325    11.00000    0.01268    0.02819 =
         0.00965   -0.00011    0.00355   -0.00281
C03   1    0.247018    0.523131    0.503555    11.00000    0.01527    0.03018 =
         0.01365   -0.00191    0.00780   -0.00002
AFIX  43
H03   2    0.291745    0.523461    0.490568    11.00000   -1.20000
AFIX   0
C04P  1    0.216854    0.451246    0.510839    11.00000    0.01125    0.02690 =
         0.01308   -0.00412    0.00457    0.00262
C05P  1    0.248844    0.376164    0.501647    11.00000    0.01758    0.02417 =
         0.01750   -0.00513    0.00742   -0.00055
C06P  1    0.321398    0.366197    0.483525    11.00000    0.02385    0.03037 =
         0.03202   -0.01003    0.01427    0.00227
AFIX  23
H06A  2    0.325770    0.411676    0.461293    11.00000   -1.20000
H06B  2    0.315536    0.318050    0.461804    11.00000   -1.20000
AFIX   0
C07P  1    0.396787    0.359971    0.528390    11.00000    0.01540    0.09781 =
         0.05769   -0.01238    0.01445   -0.00008
AFIX  33
H07A  2    0.441949    0.353590    0.514372    11.00000   -1.50000
H07B  2    0.403646    0.407988    0.549617    11.00000   -1.50000
H07C  2    0.393408    0.314319    0.550128    11.00000   -1.50000
AFIX   0
C08P  1    0.254289    0.196491    0.566341    11.00000    0.04567    0.02965 =
         0.06443    0.00709    0.00632    0.01160
AFIX  33
H08A  2    0.258595    0.139242    0.563188    11.00000   -1.50000
H08B  2    0.307211    0.219356    0.579400    11.00000   -1.50000
H08C  2    0.223740    0.208430    0.590784    11.00000   -1.50000
AFIX   0
C09P  1    0.212657    0.231514    0.512744    11.00000    0.02451    0.02286 =
         0.04288   -0.00607    0.01634    0.00304
AFIX  23
H09A  2    0.243187    0.218162    0.488072    11.00000   -1.20000
H09B  2    0.159751    0.207241    0.499451    11.00000   -1.20000
AFIX   0
C10P  1    0.203579    0.319564    0.514097    11.00000    0.01662    0.02660 =
         0.01584   -0.00624    0.00443    0.00461
C11P  1    0.143283    0.360175    0.530829    11.00000    0.01544    0.01898 =
         0.01406   -0.00315    0.00163    0.00323
C12P  1    0.086179    0.321937    0.547491    11.00000    0.01868    0.01274 =
         0.01759   -0.00363    0.00450    0.00154
AFIX  43
H12P  2    0.085704    0.265972    0.546597    11.00000   -1.20000
AFIX   0
C13P  1    0.029790    0.359091    0.565333    11.00000    0.01193    0.01813 =
         0.01607   -0.00093    0.00184   -0.00166
C14P  1   -0.026648    0.318666    0.585673    11.00000    0.01353    0.01731 =
         0.01414   -0.00014   -0.00033   -0.00240
C15P  1   -0.032257    0.230907    0.591101    11.00000    0.01848    0.01535 =
         0.02450   -0.00370    0.00544   -0.00309
AFIX  23
H15A  2   -0.021252    0.205026    0.560695    11.00000   -1.20000
H15B  2   -0.086785    0.216979    0.590761    11.00000   -1.20000
AFIX   0
C16P  1    0.025758    0.199287    0.641710    11.00000    0.02873    0.01945 =
         0.03644    0.00704    0.00323   -0.00010
AFIX  33
H16A  2    0.019837    0.142014    0.643421    11.00000   -1.50000
H16B  2    0.079952    0.211883    0.641925    11.00000   -1.50000
H16C  2    0.014410    0.223837    0.671995    11.00000   -1.50000
AFIX   0
C17P  1   -0.070746    0.374909    0.599804    11.00000    0.01512    0.01574 =
         0.01601   -0.00181    0.00422   -0.00240
C18P  1   -0.135381    0.366387    0.625368    11.00000    0.01650    0.02308 =
         0.02046    0.00070    0.01022   -0.00491
AFIX  23
H18A  2   -0.158928    0.313222    0.617749    11.00000   -1.20000
H18B  2   -0.177216    0.405466    0.610099    11.00000   -1.20000
AFIX   0
C19P  1   -0.106801    0.378067    0.684631    11.00000    0.02933    0.02664 =
         0.02665    0.00053    0.01593   -0.00209
AFIX  33
H19A  2   -0.151358    0.371857    0.699262    11.00000   -1.50000
H19B  2   -0.066219    0.338772    0.700128    11.00000   -1.50000
H19C  2   -0.084514    0.431056    0.692475    11.00000   -1.50000
AFIX   0
C20P  1   -0.040976    0.449874    0.588499    11.00000    0.01259    0.02005 =
         0.01091    0.00047    0.00349   -0.00153
C21P  1   -0.069648    0.521460    0.598405    11.00000    0.01401    0.02274 =
         0.01384   -0.00096    0.00531   -0.00018
AFIX  43
H21P  2   -0.114183    0.521465    0.611589    11.00000   -1.20000
AFIX   0
C22P  1   -0.038821    0.593014    0.590696    11.00000    0.01264    0.02001 =
         0.00979    0.00039    0.00437    0.00208
C23P  1   -0.067129    0.666447    0.604877    11.00000    0.01455    0.01934 =
         0.01609   -0.00029    0.00462    0.00449
C24P  1   -0.131318    0.673920    0.630836    11.00000    0.01855    0.01780 =
         0.02606   -0.00264    0.01019    0.00134
AFIX  23
H24A  2   -0.173676    0.635716    0.614840    11.00000   -1.20000
H24B  2   -0.154238    0.727489    0.624429    11.00000   -1.20000
AFIX   0
C25P  1   -0.102983    0.659556    0.688928    11.00000    0.02932    0.02961 =
         0.02591   -0.00057    0.01475    0.00500
AFIX  33
H25A  2   -0.147319    0.665200    0.703829    11.00000   -1.50000
H25B  2   -0.081324    0.606154    0.695573    11.00000   -1.50000
H25C  2   -0.061877    0.697970    0.705167    11.00000   -1.50000
AFIX   0
C26P  1   -0.021983    0.724156    0.592409    11.00000    0.01364    0.01726 =
         0.02165    0.00148    0.00223    0.00131
C27P  1   -0.023682    0.810921    0.601129    11.00000    0.02235    0.01931 =
         0.03929    0.00118    0.01452    0.00436
AFIX  23
H27A  2   -0.077596    0.826336    0.601353    11.00000   -1.20000
H27B  2   -0.011770    0.838514    0.571601    11.00000   -1.20000
AFIX   0
C28P  1    0.034812    0.837791    0.652048    11.00000    0.03869    0.02678 =
         0.05145   -0.01775    0.01130   -0.00463
AFIX  33
H28A  2    0.030919    0.895024    0.655535    11.00000   -1.50000
H28B  2    0.022642    0.811726    0.681574    11.00000   -1.50000
H28C  2    0.088516    0.823914    0.651800    11.00000   -1.50000
AFIX   0
C29P  1    0.033623    0.684285    0.570576    11.00000    0.01227    0.01530 =
         0.01590    0.00092    0.00170    0.00204
C31P  1    0.146366    0.684628    0.536451    11.00000    0.01951    0.01567 =
         0.00969    0.00234    0.00156   -0.00334
C30P  1    0.090481    0.722298    0.553961    11.00000    0.01633    0.01579 =
         0.01585    0.00119    0.00348   -0.00304
AFIX  43
H30P  2    0.091081    0.778268    0.554659    11.00000   -1.20000
AFIX   0
C32P  1    0.209235    0.725622    0.522388    11.00000    0.01515    0.02252 =
         0.01331    0.00369    0.00410   -0.00207
C33P  1    0.222206    0.813384    0.526552    11.00000    0.02309    0.02455 =
         0.02633    0.00400    0.01058   -0.00371
AFIX  23
H33A  2    0.170865    0.840341    0.512263    11.00000   -1.20000
H33B  2    0.256859    0.828818    0.504920    11.00000   -1.20000
AFIX   0
C34P  1    0.259404    0.841140    0.582561    11.00000    0.03717    0.02442 =
         0.04170   -0.00844    0.00223   -0.00934
AFIX  33
H34A  2    0.266432    0.898439    0.582898    11.00000   -1.50000
H34B  2    0.224822    0.827172    0.604059    11.00000   -1.50000
H34C  2    0.310860    0.815642    0.596712    11.00000   -1.50000
AFIX   0
C35P  1    0.401588    0.680304    0.538615    11.00000    0.01837    0.07206 =
         0.04924    0.00343    0.01320   -0.00083
AFIX  33
H35A  2    0.448241    0.687833    0.526285    11.00000   -1.50000
H35B  2    0.398553    0.722995    0.562685    11.00000   -1.50000
H35C  2    0.405542    0.629637    0.556799    11.00000   -1.50000
AFIX   0
C36P  1    0.327776    0.681000    0.492181    11.00000    0.02627    0.02826 =
         0.02603    0.00583    0.01734   -0.00305
AFIX  23
H36A  2    0.324695    0.731853    0.473528    11.00000   -1.20000
H36B  2    0.331684    0.638495    0.467642    11.00000   -1.20000
AFIX   0
MOLE    3
C11S  1    0.587823    0.587554    0.620977    11.00000    0.03535    0.02562 =
         0.05022    0.01026    0.02662    0.00704
AFIX  43
H11S  2    0.558517    0.635248    0.616631    11.00000   -1.20000
AFIX   0
C12S  1    0.663404    0.585283    0.649889    11.00000    0.05864    0.02070 =
         0.04000   -0.00484    0.00722   -0.00818
AFIX  43
H12S  2    0.687767    0.631846    0.666814    11.00000   -1.20000
AFIX   0
C13S  1    0.707302    0.515141    0.655614    11.00000    0.04344    0.03983 =
         0.04246   -0.00135    0.00885   -0.00059
AFIX  43
H13S  2    0.761439    0.515054    0.675203    11.00000   -1.20000
AFIX   0
C15S  1    0.596574    0.443360    0.605521    11.00000    0.03347    0.03615 =
         0.06334   -0.03379    0.03473   -0.02100
AFIX  43
H15S  2    0.572140    0.394939    0.592015    11.00000   -1.20000
AFIX   0
C14S  1    0.671832    0.446192    0.632775    11.00000    0.05446    0.02225 =
         0.05649    0.00519    0.03254    0.01022
AFIX  43
H14S  2    0.702536    0.399428    0.636811    11.00000   -1.20000
AFIX   0
C16S  1    0.552635    0.516516    0.596946    11.00000    0.03374    0.04110 =
         0.05837   -0.00248    0.02402   -0.00215
AFIX  43
H16S  2    0.499756    0.517090    0.575045    11.00000   -1.20000
AFIX   0
MOLE    5
PART    1
S01S  6    0.230313    0.108897    0.699774    11.00000    0.06678    0.04131 =
         0.07606    0.00723    0.01870    0.01156
S02S  6    0.249660   -0.071039    0.711345    11.00000    0.07839    0.03590 =
         0.07857   -0.00595    0.03664   -0.00412
C1SS  1    0.239460    0.018244    0.706170    11.00000    0.03457    0.05478 =
         0.04555   -0.00882    0.01687   -0.00414
MOLE    6
PART    0
C21S  1   -0.079029   -0.005917    0.496040    11.00000    0.11438    0.04343 =
         0.11550    0.00414    0.06572    0.01033
AFIX  43
H21S  2   -0.133571   -0.009853    0.493611    11.00000   -1.20000
AFIX   0
C22S  1   -0.025434    0.019563    0.541406    11.00000    0.12039    0.05834 =
         0.09126   -0.01045    0.06119    0.00368
AFIX  43
H22S  2   -0.044349    0.033110    0.570193    11.00000   -1.20000
AFIX   0
C23S  1    0.051006    0.026137    0.546947    11.00000    0.12829    0.07133 =
         0.13307   -0.01645    0.05305   -0.00455
AFIX  43
H23S  2    0.086226    0.043948    0.578908    11.00000   -1.20000
AFIX   0
HKLF    4


REM  b_a.res in P2(1)/c
REM R1 =  0.0388 for   13046 Fo > 4sig(Fo)  and  0.0610 for all   16771 data
REM   1278 parameters refined using    784 restraints

END

WGHT      0.0390     16.5484

REM Highest difference peak  2.098,  deepest hole -1.222,  1-sigma level  0.119
Q1    1   0.3435  0.5658  0.7301  11.00000  0.05    2.10
Q2    1   0.3291  0.4672  0.8576  11.00000  0.05    1.82
Q3    1   0.2878  0.4495  0.7409  11.00000  0.05    0.79
Q4    1   0.1971  0.0563  0.6343  11.00000  0.05    0.76
Q5    1   0.2718  0.0641  0.7210  11.00000  0.05    0.75
Q6    1   0.0901  0.4774  0.5458  11.00000  0.05    0.74
Q7    1   0.6166  0.6083  0.6495  11.00000  0.05    0.73
Q8    1   0.1989 -0.0220  0.6398  11.00000  0.05    0.66
Q9    1   0.2747 -0.0155  0.7333  11.00000  0.05    0.66
Q10   1   0.6237  0.4076  0.6238  11.00000  0.05    0.65
Q11   1   0.1860  0.5918  0.6593  11.00000  0.05    0.64
Q12   1   0.2081  0.3381  0.6906  11.00000  0.05    0.63
Q13   1   0.3787  0.6087  0.8387  11.00000  0.05    0.58
Q14   1   0.6058  0.5116  0.6283  11.00000  0.05    0.58
Q15   1   0.1265  0.5941  0.7107  11.00000  0.05    0.58
Q16   1   0.2897  0.4902  0.7894  11.00000  0.05    0.55
Q17   1   0.2129  0.6119  0.6516  11.00000  0.05    0.55
Q18   1   0.4205  0.5638  0.9496  11.00000  0.05    0.55
Q19   1   0.3699  0.5351  0.8301  11.00000  0.05    0.55
Q20   1   0.5671  0.4931  0.8032  11.00000  0.05    0.54
;
_shelx_res_checksum   73781

_shelx_hkl_file
;
  -3   0   0 2204.78  106.79
  -3   0   0 2165.18  106.69
  -4   0   0 1978.90   95.59
  -4   0   0 1969.60   95.79
   4   0   0 1975.50   95.69
  -5   0   0  525.25   26.70
  -5   0   0  515.45   27.20
  -5   0   0  577.34   27.70
   5   0   0  527.55   27.50
   5   0   0  509.55   26.70
  -6   0   0 4019.60  187.48
  -6   0   0 3820.62  187.68
   6   0   0 3827.22  188.08
   7   0   0   10.10    3.80
  -7   0   0    8.10    2.80
  -7   0   0    6.30    3.30
   7   0   0   10.50    3.00
  -7   0   0    9.30    3.80
   7   0   0    6.70    4.10
   8   0   0   29.80    6.00
   8   0   0   35.80    4.60
  -8   0   0   29.00    5.30
  -8   0   0   34.50    4.70
  -8   0   0   25.20    4.80
   8   0   0   21.30    5.00
  -9   0   0 2789.82  140.99
   9   0   0 2915.31  141.99
  -9   0   0 2902.81  140.69
   9   0   0 3053.19  139.99
  -9   0   0 2822.82  139.79
   9   0   0 2808.02  141.29
  10   0   0  828.82   44.90
 -10   0   0  829.82   43.80
 -10   0   0  767.52   42.40
  10   0   0  843.02   42.40
 -10   0   0  861.81   43.40
 -11   0   0  409.86   23.90
 -11   0   0  441.66   25.50
  11   0   0  422.96   23.80
  11   0   0  433.16   26.20
 -11   0   0  449.16   24.90
  11   0   0  415.36   26.70
  12   0   0  181.28   13.30
  12   0   0  172.68   15.40
 -12   0   0  192.28   14.90
  12   0   0  188.78   16.30
 -12   0   0  209.58   13.60
  13   0   0  296.67   21.10
  13   0   0  277.87   17.60
 -13   0   0  287.07   19.50
 -13   0   0  260.57   18.20
  13   0   0  286.37   21.40
  14   0   0   36.50   10.50
  14   0   0   61.09   11.80
 -14   0   0   63.49   10.00
 -14   0   0   53.69    9.30
  15   0   0  443.16   31.10
  15   0   0  456.35   31.70
 -15   0   0  477.15   28.00
  15   0   0  490.55   27.70
 -15   0   0  462.85   29.00
  16   0   0   60.89   13.10
 -16   0   0   59.09   10.70
  16   0   0   86.49   14.50
 -16   0   0   84.59   10.60
  16   0   0   92.79   10.50
  17   0   0  306.67   26.40
 -17   0   0  333.37   22.80
 -17   0   0  339.47   23.60
  18   0   0   45.30   13.60
  18   0   0   50.59   13.30
 -18   0   0   67.89   10.50
 -19   0   0  304.27   25.60
 -19   0   0  467.15   29.40
  19   0   0  352.16   30.30
  19   0   0  379.66   32.10
 -20   0   0   75.29   11.90
  20   0   0   63.29   13.80
 -21   0   0    2.10    9.70
  21   0   0   23.70   10.90
   1  -1   0    0.10    0.30
  -1  -1   0   -0.40    0.30
   1  -1   0   -0.30    0.30
   2  -1   0   41.10    2.40
  -2  -1   0   38.40    3.40
   2  -1   0   27.40    2.40
  -2  -1   0   40.90    2.70
   2  -1   0   30.20    2.30
  -2  -1   0   42.60    5.20
   2   1   0   36.50    2.90
   2   1   0   33.50    2.70
  -2   1   0   38.80    2.60
   3  -1   0  174.88    9.40
   3  -1   0  167.08    9.10
   3  -1   0  165.18    9.20
   3  -1   0  173.48    8.80
  -3  -1   0  171.38    9.80
  -3  -1   0  186.28   10.30
  -3  -1   0  168.28    9.10
  -3   1   0  169.58    9.20
   3   1   0  173.28    9.20
  -3   1   0  169.58    9.20
   3   1   0  172.98    9.20
  -3   1   0  180.08    8.90
  -3   1   0  183.98    9.20
   3   1   0  168.08   10.00
   3   1   0  165.98    9.40
   4  -1   0   31.40    3.10
  -4  -1   0   25.80    3.00
   4  -1   0   29.90    3.40
  -4  -1   0   24.30    4.10
   4  -1   0   28.30    2.00
   4  -1   0   29.10    3.20
  -4  -1   0   31.20    3.90
  -4   1   0   28.10    3.30
   4   1   0   28.70    2.80
  -4   1   0   26.20    2.10
   4   1   0   25.30    2.70
   4   1   0   28.00    3.70
  -4   1   0   25.40    3.10
   4   1   0   31.40    4.10
  -4   1   0   32.60    2.40
  -4   1   0   22.50    3.20
   4   1   0   27.40    3.20
   5  -1   0   15.10    2.70
   5  -1   0    4.10    2.20
  -5  -1   0   11.30    2.70
  -5  -1   0   10.10    2.70
   5  -1   0   10.80    2.60
  -5  -1   0   10.40    3.60
   5   1   0    8.00    2.00
   5   1   0   15.60    3.40
  -5   1   0   11.10    2.40
  -5   1   0    7.70    2.80
  -5   1   0   10.10    2.30
   5   1   0   10.00    3.30
   5   1   0   15.00    2.80
   5   1   0    7.30    1.90
  -6  -1   0   90.99    7.10
   6  -1   0   87.39    6.60
  -6  -1   0   90.39    7.20
  -6  -1   0   79.19    6.20
   6  -1   0   77.59    5.80
  -6   1   0   66.49    6.40
  -6   1   0   69.59    5.70
  -6   1   0   86.09    6.30
   6   1   0   76.49    5.00
   6   1   0   80.49    5.00
   6   1   0   86.99    6.30
   6   1   0   79.49    7.70
   6   1   0   86.29    6.80
  -7  -1   0   16.60    4.10
  -7  -1   0   18.10    3.60
  -7  -1   0   14.70    4.60
   7  -1   0   17.60    3.30
   7  -1   0   19.10    3.90
   7   1   0   12.60    1.90
   7   1   0   20.90    3.70
  -7   1   0   15.40    3.40
   7   1   0   19.40    4.40
  -7   1   0   13.80    3.60
   7   1   0   15.40    2.10
   7   1   0   14.30    4.40
  -7   1   0   16.20    3.40
  -8  -1   0   17.30    4.00
  -8  -1   0   17.00    4.40
   8  -1   0   21.60    4.70
  -8  -1   0   25.60    5.60
   8  -1   0   16.20    3.60
   8   1   0   16.10    1.70
  -8   1   0   17.00    3.80
   8   1   0   15.70    1.80
   8   1   0   18.00    3.90
   8   1   0   19.60    5.60
  -8   1   0   19.90    4.60
  -8   1   0   16.60    4.00
   8   1   0   19.00    5.00
   9  -1   0    3.30    3.60
  -9  -1   0    5.50    4.80
   9  -1   0    4.00    4.10
  -9  -1   0    4.60    4.10
  -9  -1   0    6.20    3.50
  -9   1   0    1.20    3.80
  -9   1   0    5.10    3.50
   9   1   0    0.50    3.30
   9   1   0    5.90    5.40
   9   1   0   -1.30    3.30
  -9   1   0    2.20    3.70
 -10  -1   0   -1.80    3.60
  10  -1   0    5.20    4.10
 -10  -1   0    0.00    4.00
 -10  -1   0   -4.70    4.60
  10  -1   0    0.30    3.20
  10  -1   0    0.60    4.40
 -10   1   0   -4.80    3.80
  10   1   0    0.40    3.40
  10   1   0   -3.40    3.50
  10   1   0    6.80    5.30
 -10   1   0    0.30    4.00
 -10   1   0    3.10    3.80
 -11  -1   0   44.50    7.30
  11  -1   0   41.70    7.50
 -11  -1   0   47.50    6.80
  11  -1   0   40.90    6.00
  11  -1   0   45.70    8.30
 -11  -1   0   48.90    8.30
 -11   1   0   51.99    7.00
  11   1   0   28.60    7.80
 -11   1   0   45.40    7.50
 -11   1   0   41.80    6.90
  11   1   0   51.39    6.80
  11   1   0   42.10    8.10
  12  -1   0   57.49    8.60
 -12  -1   0   64.99    9.00
  12  -1   0   63.29    7.40
 -12  -1   0   58.09    8.00
  12  -1   0   53.99    9.70
 -12   1   0   58.99    8.30
  12   1   0   63.29    7.90
 -12   1   0   60.29    7.60
  12   1   0   60.19   10.70
  12   1   0   51.69    9.70
 -13  -1   0    2.70    6.60
  13  -1   0    5.30    7.30
 -13  -1   0    8.30    5.40
  13  -1   0   10.40   12.10
  13  -1   0   18.10    5.10
  13   1   0   -2.40    6.60
 -13   1   0   12.10    5.80
  13   1   0    7.70    5.00
  13   1   0    2.90    7.70
 -13   1   0    9.80    5.30
  14  -1   0   -7.10    7.00
  14  -1   0    5.40    7.60
  14  -1   0    4.90    4.80
 -14  -1   0    1.20    5.50
 -14  -1   0   10.50    7.40
 -14   1   0    4.30    6.00
  14   1   0   -1.80    4.50
 -14   1   0    6.10    6.00
  14   1   0    0.90    7.70
  15  -1   0    9.90    8.60
 -15  -1   0    3.90    7.40
  15  -1   0   16.20    5.50
  15  -1   0    5.80    8.40
 -15  -1   0    8.90    7.30
 -15   1   0   15.50    6.90
  15   1   0    7.50    6.40
 -15   1   0   10.40    7.40
  15   1   0    1.30    9.10
  15   1   0    8.60    9.70
  16  -1   0    1.10    6.10
  16  -1   0    4.30    9.80
  16  -1   0   10.70    6.10
 -16  -1   0   20.00    8.10
 -16  -1   0   -2.30    7.20
 -16   1   0   11.50    6.60
  16   1   0    4.30    9.40
  16   1   0    0.90    9.00
  16   1   0    1.70    5.70
  17  -1   0   12.20    7.60
  17  -1   0    2.60    9.20
  17  -1   0    1.50    6.30
 -17  -1   0    1.80    8.00
 -17  -1   0    4.40    7.00
  17   1   0    0.90   10.00
 -17   1   0   -2.80    6.30
  17   1   0   10.20   10.60
 -17   1   0    1.80    7.00
  18  -1   0   33.30   13.00
 -18  -1   0   38.90   11.00
 -18  -1   0   21.30   10.20
  18  -1   0   52.79   13.60
  18   1   0   33.70   13.60
  18   1   0   31.00   11.80
 -18   1   0   44.00    9.90
 -18   1   0   16.60    8.80
  19  -1   0   30.30   14.00
 -19  -1   0   11.60    9.20
  19  -1   0   28.10   12.30
 -19  -1   0    1.40    9.30
  19   1   0   -8.70   11.20
 -19   1   0    7.70    8.50
 -19   1   0   -0.40   10.90
 -20  -1   0   14.30    9.30
  20  -1   0   21.40   12.80
 -20   1   0   26.20    8.90
  20   1   0    4.10   12.00
 -21  -1   0   16.50   10.40
 -21   1   0   14.00    9.80
  21   1   0   14.00   13.30
   0   2   0    0.20    0.50
   0   2   0    0.20    0.60
   2  -2   0   67.99    4.20
  -2  -2   0   52.79    4.60
  -2  -2   0   64.09    4.70
   2  -2   0   50.29    4.00
  -2  -2   0   72.19    4.70
   2  -2   0   68.39    4.70
  -2  -2   0   60.69    4.40
  -2   2   0   71.29    4.30
   2   2   0   63.49    4.70
   2   2   0   50.19    4.40
   2   2   0   55.49    4.30
  -2   2   0   67.89    4.60
   2   2   0   55.79    4.50
  -2   2   0   67.29    4.20
   2   2   0   66.19    4.60
  -3  -2   0 1808.32   90.49
   3  -2   0 1882.21   90.19
   3  -2   0 1791.22   89.59
   3  -2   0 1834.32   90.19
  -3  -2   0 1798.92   90.69
  -3  -2   0 1672.03   91.09
   3   2   0 1782.22   90.49
  -3   2   0 1874.41   90.09
   3   2   0 2117.89   91.49
   3   2   0 1964.70   90.59
   3   2   0 2098.49   91.09
  -3   2   0 1949.60   90.39
   3   2   0 1884.11   90.59
  -3   2   0 1746.73   90.49
  -4  -2   0  236.98   14.40
   4  -2   0  280.17   14.10
   4  -2   0  265.87   13.90
  -4  -2   0  252.17   14.20
   4  -2   0  265.97   13.80
  -4  -2   0  272.17   14.90
   4  -2   0  251.37   13.80
  -4  -2   0  301.47   16.60
   4   2   0  250.47   14.80
  -4   2   0  279.47   14.10
   4   2   0  247.48   15.40
  -4   2   0  265.27   13.40
   4   2   0  267.47   14.50
  -4   2   0  274.87   13.40
   4   2   0  258.37   14.40
   4   2   0  256.87   14.50
  -4   2   0  275.17   14.20
  -5  -2   0   18.50    4.00
   5  -2   0   21.10    2.60
  -5  -2   0   22.60    3.50
   5  -2   0   15.80    2.80
  -5  -2   0   28.60    4.00
   5  -2   0   27.70    3.20
   5  -2   0   14.70    3.20
  -5   2   0   19.60    2.70
  -5   2   0   22.40    2.90
   5   2   0   19.80    3.60
  -5   2   0   19.40    2.90
   5   2   0   16.90    3.40
   5   2   0   22.30    3.40
  -5   2   0   23.10    2.60
   5   2   0   17.70    4.10
   5   2   0   22.50    4.20
  -5   2   0   21.40    2.70
   6  -2   0 2253.97  108.79
  -6  -2   0 2141.59  108.99
  -6  -2   0 2319.47  109.89
   6  -2   0 2245.18  109.09
   6  -2   0 2177.18  108.49
   6   2   0 2169.28  109.89
   6   2   0 2128.79  109.19
   6   2   0 2247.68  108.89
  -6   2   0 2338.97  108.39
  -6   2   0 2263.37  108.19
  -6   2   0 2379.06  108.59
  -6   2   0 2229.68  107.89
   6   2   0 2198.98  110.39
  -6   2   0 2274.17  107.79
   6   2   0 2270.57  108.39
  -7  -2   0   49.30    6.30
   7  -2   0   35.50    5.30
  -7  -2   0   43.80    5.50
   7  -2   0   46.60    4.60
   7  -2   0   48.30    5.40
  -7  -2   0   45.40    7.10
  -7   2   0   40.10    4.60
  -7   2   0   46.80    3.40
   7   2   0   40.30    5.00
   7   2   0   34.90    6.00
  -7   2   0   44.00    4.50
  -7   2   0   42.40    4.80
  -7   2   0   43.90    3.50
   7   2   0   38.90    5.20
   7   2   0   48.10    4.80
   7   2   0   44.80    6.00
   8  -2   0  247.38   14.80
  -8  -2   0  272.27   16.60
   8  -2   0  279.77   16.10
  -8  -2   0  296.77   19.40
  -8  -2   0  255.07   15.70
   8  -2   0  248.78   16.00
  -8   2   0  235.88   14.90
   8   2   0  259.77   14.40
   8   2   0  275.07   17.90
  -8   2   0  269.67   12.90
   8   2   0  263.27   17.20
  -8   2   0  272.77   14.90
  -8   2   0  246.38   12.90
   8   2   0  259.87   15.50
   8   2   0  260.37   14.30
  -8   2   0  269.37   15.10
   9  -2   0 2103.09  105.59
   9  -2   0 2161.68  104.19
  -9  -2   0 2257.87  104.99
   9  -2   0 2124.19  105.39
  -9  -2   0 2046.00  106.59
  -9  -2   0 2209.18  105.89
  -9   2   0 2201.88  104.39
   9   2   0 2117.49  102.99
   9   2   0 2098.09  102.99
   9   2   0 2036.90  106.29
   9   2   0 2184.88  107.09
   9   2   0 2171.48  104.69
  -9   2   0 2025.10  103.99
 -10  -2   0  416.06   23.90
 -10  -2   0  363.86   25.00
 -10  -2   0  395.36   25.60
  10  -2   0  416.16   22.90
  10  -2   0  404.76   24.10
  10  -2   0  418.76   24.70
  10   2   0  423.66   21.10
 -10   2   0  436.06   23.00
 -10   2   0  417.06   22.90
 -10   2   0  451.95   23.50
  10   2   0  392.56   26.20
  10   2   0  421.46   21.10
  10   2   0  400.46   25.00
  10   2   0  422.86   23.40
 -11  -2   0   14.50    5.50
 -11  -2   0   16.20    5.90
  11  -2   0   11.30    4.20
  11  -2   0   14.10    4.30
  11  -2   0   16.10    5.70
 -11  -2   0   13.90    6.60
  11   2   0   14.90    1.90
  11   2   0   19.40    7.90
  11   2   0   11.70    6.70
  11   2   0   21.80    5.30
 -11   2   0   16.00    5.10
  11   2   0   18.20    2.00
 -11   2   0   17.40    4.90
  12  -2   0   23.80    5.60
 -12  -2   0   27.40    6.30
  12  -2   0   26.50    6.90
 -12  -2   0   17.10    6.10
  12   2   0   13.90    6.50
  12   2   0   14.20    5.40
 -12   2   0   21.30    5.30
 -12   2   0   17.70    5.20
  12   2   0   17.40    7.90
  13  -2   0  446.16   28.30
 -13  -2   0  466.25   29.10
 -13  -2   0  434.86   28.80
  13  -2   0  439.96   25.70
  13   2   0  474.55   30.10
  13   2   0  442.96   27.70
  13   2   0  481.15   30.80
 -13   2   0  485.85   26.20
 -14  -2   0  225.18   18.30
  14  -2   0  204.98   14.30
  14  -2   0  224.28   17.80
 -14  -2   0  197.48   15.60
  14   2   0  188.98   19.00
  14   2   0  184.88   17.50
 -14   2   0  218.48   15.50
  14   2   0  175.48   14.60
 -14   2   0  198.98   14.50
  15  -2   0  619.64   34.40
 -15  -2   0  546.85   34.80
  15  -2   0  632.94   36.90
 -15  -2   0  599.54   33.90
  15  -2   0  540.45   34.90
  15   2   0  578.64   33.10
 -15   2   0  608.24   33.40
  15   2   0  549.74   36.30
  15   2   0  600.54   38.20
 -15   2   0  564.84   34.20
 -16  -2   0   -5.40    7.80
 -16  -2   0    6.40    7.00
  16  -2   0  -11.30    7.60
  16  -2   0    3.40    8.20
  16  -2   0    1.30    5.90
  16   2   0    3.50    9.10
 -16   2   0   -4.10    5.30
 -16   2   0    1.20    6.30
  16   2   0    2.50    9.30
  17  -2   0   34.70   10.90
  17  -2   0   15.50    6.90
 -17  -2   0   20.60    9.80
 -17  -2   0   15.50    8.00
  17  -2   0    4.20    9.30
  17   2   0   12.30    8.50
 -17   2   0    4.40    6.80
 -17   2   0    8.80    6.80
  17   2   0    8.10   11.10
 -18  -2   0  250.57   23.50
  18  -2   0  246.08   24.10
  18  -2   0  272.57   24.00
 -18  -2   0  272.77   21.90
  18   2   0  306.27   24.60
  18   2   0  272.07   26.30
 -18   2   0  277.97   19.50
 -19  -2   0  177.28   19.80
  19  -2   0  166.78   21.80
 -19  -2   0  240.18   20.10
  19  -2   0  220.38   23.90
  19   2   0  223.48   25.50
 -19   2   0  158.98   20.20
 -19   2   0  204.88   17.50
  20  -2   0   45.70   14.10
 -20  -2   0   50.19   11.30
  20   2   0   54.79   16.00
 -20   2   0   48.50   11.50
  21  -2   0   72.79   16.10
 -21  -2   0   75.59   13.90
  21   2   0   84.09   18.80
 -21   2   0   52.19   11.60
   0  -3   0    2.40    2.60
   0  -3   0    5.30    2.40
   0  -3   0   -0.60    1.30
   0   3   0   -1.00    1.70
   0   3   0   -0.20    2.00
  -1  -3   0  151.38    8.80
  -1  -3   0  149.19    8.70
   1  -3   0  154.48    8.70
  -1  -3   0  153.18    9.40
   1  -3   0  125.99    9.00
   1   3   0  151.98    8.60
   1   3   0  156.08    8.70
   1   3   0  130.49    8.20
  -1   3   0  140.29    8.40
   1   3   0  142.29    9.10
  -1   3   0  138.89    8.90
   2  -3   0   62.59    4.80
  -2  -3   0   63.69    5.70
  -2  -3   0   66.29    5.50
   2  -3   0   53.49    5.30
  -2  -3   0   63.39    5.00
  -2  -3   0   71.89    5.70
  -2   3   0   62.89    5.50
   2   3   0   56.69    4.60
   2   3   0   70.29    5.40
   2   3   0   55.79    5.20
  -2   3   0   63.49    4.80
   2   3   0   62.09    5.40
  -2   3   0   62.59    4.60
  -3  -3   0 1069.09   53.39
  -3  -3   0 1101.39   53.79
   3  -3   0 1062.59   53.09
  -3  -3   0 1027.30   53.19
   3  -3   0 1056.29   52.69
  -3  -3   0 1082.39   53.29
  -3   3   0 1107.29   52.69
   3   3   0 1143.19   54.09
   3   3   0 1039.80   53.39
   3   3   0 1079.79   53.39
  -3   3   0 1094.59   53.29
   3   3   0 1030.20   53.39
   3   3   0 1084.49   53.79
  -3   3   0 1078.79   52.89
   4  -3   0   88.19    5.10
  -4  -3   0   87.19    6.60
  -4  -3   0  100.09    6.90
  -4  -3   0   91.39    7.30
   4  -3   0   83.69    5.10
   4  -3   0   88.79    6.30
  -4  -3   0   89.09    6.70
   4  -3   0   87.39    6.20
   4   3   0   85.49    6.90
   4   3   0   77.79    7.60
   4   3   0   80.19    7.20
  -4   3   0   92.19    6.10
   4   3   0   87.59    6.50
  -4   3   0   84.59    6.10
  -4   3   0   90.19    6.60
   4   3   0   86.39    6.90
  -5  -3   0  182.08   10.80
   5  -3   0  170.88    9.90
   5  -3   0  186.78    9.90
  -5  -3   0  168.78   11.30
   5  -3   0  162.08   10.30
  -5  -3   0  196.08   12.20
   5  -3   0  172.48   10.40
  -5  -3   0  169.98   10.90
   5   3   0  172.58   10.90
   5   3   0  170.48   11.00
  -5   3   0  171.08   10.50
   5   3   0  180.68   11.10
  -5   3   0  177.28   10.40
   5   3   0  185.48   11.60
   5   3   0  180.58   12.00
  -5   3   0  195.28   10.50
  -5   3   0  174.78   10.70
  -5   3   0  169.98    8.80
  -6  -3   0  787.82   39.90
   6  -3   0  787.82   39.40
  -6  -3   0  752.92   39.30
   6  -3   0  769.02   38.20
  -6  -3   0  774.12   40.50
  -6  -3   0  759.82   38.70
   6  -3   0  754.22   38.70
  -6   3   0  743.33   38.40
  -6   3   0  754.32   38.40
   6   3   0  709.43   38.90
   6   3   0  749.53   39.00
   6   3   0  797.12   39.00
  -6   3   0  805.92   38.60
   6   3   0  736.53   39.90
  -6   3   0  791.02   37.40
  -7  -3   0  122.69    9.70
  -7  -3   0  137.49   10.50
  -7  -3   0  144.19   10.90
   7  -3   0  136.39    8.70
   7  -3   0  131.69    8.70
   7  -3   0  119.19    8.90
   7   3   0  125.19   10.10
   7   3   0  130.99    9.30
  -7   3   0  129.19    8.80
   7   3   0  127.79    9.00
   7   3   0  122.69   11.30
  -7   3   0  129.39    7.80
   7   3   0  131.69    9.30
  -7   3   0  130.99    8.60
   8  -3   0    4.60    2.80
  -8  -3   0   -7.50    4.60
  -8  -3   0    2.30    4.20
   8  -3   0    1.10    2.90
  -8  -3   0    2.50    3.10
   8  -3   0   -1.30    3.50
  -8   3   0    0.90    3.20
   8   3   0    0.90    3.30
  -8   3   0   -0.60    2.40
   8   3   0   -1.60    3.30
  -8   3   0    0.70    2.50
   8   3   0    0.90    3.30
   8   3   0    4.70    5.30
  -8   3   0    2.70    2.20
   8   3   0    0.00    3.60
   9  -3   0    9.70    3.70
   9  -3   0   18.70    4.80
  -9  -3   0    5.10    4.50
  -9  -3   0   16.70    4.70
   9  -3   0   14.90    4.30
  -9  -3   0    8.60    4.80
  -9   3   0   14.50    2.60
  -9   3   0   20.70    4.70
  -9   3   0    8.60    2.40
   9   3   0   21.00    4.40
  -9   3   0   17.10    5.00
   9   3   0   17.70    6.40
  -9   3   0   13.10    3.50
   9   3   0   16.70    5.00
   9   3   0   11.00    6.60
   9   3   0   13.20    3.90
 -10  -3   0   18.60    5.60
  10  -3   0   26.20    5.80
 -10  -3   0   19.40    7.20
 -10  -3   0   28.60    7.90
  10  -3   0   20.80    5.50
  10  -3   0   26.50    4.70
 -10   3   0   20.50    2.00
  10   3   0   18.30    4.30
 -10   3   0   19.50    4.00
  10   3   0   17.10    5.70
  10   3   0   17.10    6.10
 -10   3   0   22.40    2.10
  10   3   0   21.90    4.20
 -10   3   0   20.30    4.30
  10   3   0   17.30    4.50
 -10   3   0   28.20    5.20
  11  -3   0  141.59   10.70
  11  -3   0  170.38   12.60
 -11  -3   0  150.98   13.40
  11  -3   0  154.98   13.30
 -11  -3   0  136.69   12.80
 -11  -3   0  157.08   12.40
 -11   3   0  150.88   10.70
 -11   3   0  151.18   11.50
  11   3   0  164.28   10.10
  11   3   0  168.58   15.00
  11   3   0  152.48    9.90
  11   3   0  143.89   14.90
  11   3   0  143.19   11.90
  12  -3   0  579.64   29.70
  12  -3   0  519.45   31.20
  12  -3   0  544.75   31.70
 -12  -3   0  547.15   33.10
 -12   3   0  510.95   29.50
  12   3   0  565.64   34.20
  12   3   0  540.35   33.30
 -12   3   0  530.65   29.10
  12   3   0  534.55   27.50
  13  -3   0  171.48   12.30
 -13  -3   0  139.69   15.90
 -13  -3   0  142.59   13.30
  13  -3   0  153.38   13.90
  13  -3   0  156.18   14.20
  13   3   0  151.18   12.60
  13   3   0  149.99    8.20
  13   3   0  151.78   14.80
 -13   3   0  130.69   11.30
  13   3   0  147.59    8.20
 -13   3   0  148.59   11.90
  13   3   0  180.28   15.80
  14  -3   0   19.30    6.00
  14  -3   0   19.10    7.80
  14  -3   0    5.10    7.00
 -14  -3   0   23.80    7.40
 -14  -3   0   15.30    7.30
  14   3   0    5.30    6.10
 -14   3   0    9.70    5.90
  14   3   0   14.70    9.80
  14   3   0    7.00    6.70
 -14   3   0   12.10    6.50
  15  -3   0    6.10    7.40
 -15  -3   0    4.70    6.90
  15  -3   0   -4.70    6.60
 -15   3   0    0.80    5.50
  15   3   0   -1.40    8.90
  15   3   0   -0.50    9.20
 -16  -3   0   58.29   11.20
  16  -3   0   62.39   12.50
  16  -3   0   85.99   10.30
 -16  -3   0   48.90   11.80
 -16   3   0   60.09    8.80
 -16   3   0   64.69    9.30
  16   3   0   67.99   13.00
  16   3   0   49.99   13.50
  17  -3   0   28.00   10.20
  17  -3   0   36.60    7.50
 -17  -3   0   40.50   12.40
 -17  -3   0   32.40   11.00
  17   3   0   39.20   11.00
 -17   3   0   39.20    8.80
  17   3   0   35.40   13.60
 -17   3   0   26.30    7.50
 -18  -3   0  115.09   15.00
 -18  -3   0  102.69   15.80
  18  -3   0   71.29   14.50
 -18   3   0  123.89   13.10
  18   3   0  105.59   18.10
  18   3   0   81.39   17.40
 -19  -3   0   37.10   12.30
  19  -3   0   30.00   12.20
  19  -3   0   13.20   10.70
 -19  -3   0   20.30   11.00
 -19   3   0   32.20    9.40
  19   3   0   20.70   10.70
  20  -3   0   41.30   13.20
 -20  -3   0   39.90   12.40
  20   3   0   42.60   12.90
 -21  -3   0  174.48   20.80
  21  -3   0  105.39   18.00
  21   3   0  108.59   18.40
 -21   3   0  139.09   15.80
   0  -4   0  646.24   31.30
   0  -4   0  605.54   30.80
   0  -4   0  601.54   32.10
   0  -4   0  636.04   32.70
   0   4   0  636.44   32.00
  -1  -4   0    4.80    2.50
  -1  -4   0   -1.20    2.90
   1  -4   0    2.70    3.60
  -1  -4   0   -0.20    2.60
   1  -4   0    5.00    2.40
  -1  -4   0    0.80    1.50
  -1   4   0    0.70    4.00
   1   4   0    5.50    2.70
  -1   4   0    4.50    2.30
   1   4   0    0.70    2.40
   2  -4   0  201.18   11.20
  -2  -4   0  166.98   11.10
   2  -4   0  187.18   11.90
  -2  -4   0  177.38   11.60
  -2  -4   0  191.98   11.30
   2   4   0  183.78   11.20
   2   4   0  158.08   12.30
   2   4   0  192.78   11.50
   2   4   0  184.18   11.70
  -2   4   0  179.28   10.80
   2   4   0  175.38   10.90
  -2   4   0  189.18   12.00
  -3  -4   0  133.69    8.80
  -3  -4   0  123.49    9.40
   3  -4   0  128.69    8.00
   3  -4   0  119.89    8.90
  -3  -4   0  120.09    8.60
  -3  -4   0  128.59    9.00
   3   4   0  135.29    9.40
   3   4   0  116.89    9.30
   3   4   0  123.59    8.50
   3   4   0  122.59    8.80
  -3   4   0  121.29    8.30
  -3   4   0  127.09    9.20
  -3   4   0  132.19    8.50
   3   4   0  127.29    9.60
  -4  -4   0  282.57   16.50
   4  -4   0  266.77   13.60
   4  -4   0  282.17   13.60
   4  -4   0  265.47   15.90
  -4  -4   0  263.87   16.90
  -4  -4   0  303.77   16.30
  -4  -4   0  261.27   16.30
   4   4   0  278.37   16.20
   4   4   0  314.07   16.90
   4   4   0  276.07   16.40
   4   4   0  274.17   16.20
  -4   4   0  271.77   15.60
  -4   4   0  304.97   16.40
   4   4   0  277.57   17.00
  -5  -4   0   95.79    7.70
   5  -4   0  100.09    5.80
  -5  -4   0   88.99    9.10
   5  -4   0  103.49    7.50
   5  -4   0   88.69    5.80
   5  -4   0   90.19    7.60
  -5  -4   0   86.39    7.80
  -5  -4   0  105.99    8.00
  -5   4   0   94.39    7.50
   5   4   0   96.89    8.00
   5   4   0  104.99    8.30
   5   4   0  105.79    8.20
  -5   4   0   94.69    7.10
   5   4   0   97.69    8.60
  -5   4   0  107.49    7.40
  -5   4   0  103.49    8.20
   5   4   0  100.49    9.20
  -6  -4   0 1332.67   64.49
   6  -4   0 1246.18   62.09
  -6  -4   0 1294.27   63.59
  -6  -4   0 1279.87   63.99
   6  -4   0 1232.88   62.19
   6  -4   0 1201.78   62.79
  -6  -4   0 1246.18   65.09
   6  -4   0 1267.07   62.99
  -6   4   0 1252.47   63.29
  -6   4   0 1193.28   62.79
  -6   4   0 1351.26   63.59
   6   4   0 1377.86   65.59
   6   4   0 1328.07   63.69
  -6   4   0 1242.48   62.79
   6   4   0 1256.37   64.59
   6   4   0 1328.07   63.89
   6   4   0 1253.17   63.99
  -7  -4   0  637.54   34.50
   7  -4   0  604.54   31.10
   7  -4   0  626.24   31.40
  -7  -4   0  552.34   32.50
  -7  -4   0  567.94   31.80
  -7  -4   0  637.64   33.20
   7  -4   0  662.83   32.00
   7  -4   0  606.34   31.30
  -7   4   0  629.24   31.60
  -7   4   0  643.44   31.80
   7   4   0  634.74   32.40
   7   4   0  557.94   33.90
   7   4   0  577.14   32.60
  -7   4   0  601.94   31.80
  -7   4   0  600.24   31.80
   7   4   0  633.04   33.90
   7   4   0  593.54   32.40
   8  -4   0  129.79   10.00
   8  -4   0  131.19   10.00
  -8  -4   0  142.19   11.70
   8  -4   0  126.99    9.50
  -8  -4   0  144.79   11.30
  -8  -4   0  135.19   11.90
   8   4   0  134.39   10.10
   8   4   0  159.28   13.40
  -8   4   0  145.59    7.80
  -8   4   0  143.79   10.00
  -8   4   0  144.29   10.10
   8   4   0  157.78   12.80
   8   4   0  138.99   10.60
   8   4   0  145.69   11.00
  -8   4   0  148.29    9.90
  -8   4   0  148.69    7.80
  -8   4   0  131.39    9.70
  -9  -4   0  876.31   46.10
   9  -4   0  820.32   44.60
   9  -4   0  861.01   45.20
  -9  -4   0  839.02   47.70
  -9  -4   0  822.22   46.30
   9  -4   0  879.11   44.80
  -9   4   0  831.12   44.10
   9   4   0  900.21   45.50
  -9   4   0  819.92   44.50
  -9   4   0  865.41   43.00
   9   4   0  951.70   45.30
   9   4   0  849.91   47.10
  -9   4   0  922.91   44.20
   9   4   0  963.90   45.90
   9   4   0  957.80   48.70
 -10  -4   0   11.40    6.10
  10  -4   0    0.00    3.40
 -10  -4   0    3.90    4.00
  10  -4   0    2.20    3.90
  10  -4   0    7.70    5.00
 -10  -4   0   -1.70    4.50
  10   4   0   -7.10    5.50
 -10   4   0    2.60    3.20
  10   4   0    6.90    4.30
 -10   4   0    5.40    2.70
  10   4   0   -0.50    4.30
  10   4   0   10.20    7.10
  10   4   0    3.90    5.10
 -10   4   0    1.40    2.40
 -10   4   0    0.00    3.40
 -10   4   0    2.60    4.20
  11  -4   0    0.20    4.60
  11  -4   0    2.30    4.10
 -11  -4   0    1.90    4.60
 -11  -4   0    7.40    6.10
 -11  -4   0    8.80    7.40
  11  -4   0   -1.30    4.70
  11   4   0   13.30    4.50
 -11   4   0    8.90    2.70
  11   4   0    3.60    5.60
 -11   4   0    6.60    4.20
  11   4   0    0.60    5.00
 -11   4   0   10.90    3.40
 -11   4   0    6.00    2.40
  11   4   0    2.50    4.90
 -12  -4   0    7.70    6.50
 -12  -4   0    0.20    5.60
  12  -4   0    7.60    5.10
 -12  -4   0    7.50    5.90
  12  -4   0   -2.40    5.50
  12   4   0   10.70    8.90
 -12   4   0    6.10    4.60
  12   4   0    6.00    5.70
 -12   4   0    5.80    3.50
  12   4   0   10.10    4.30
  12   4   0   -3.40    7.20
 -13  -4   0  265.77   22.50
  13  -4   0  278.77   20.50
  13  -4   0  294.07   20.60
 -13  -4   0  294.17   20.50
  13  -4   0  309.57   18.90
  13   4   0  302.97   17.20
  13   4   0  297.57   22.20
  13   4   0  313.67   23.00
  13   4   0  289.77   16.90
  13   4   0  297.07   19.80
 -13   4   0  311.97   18.80
 -14  -4   0  108.09   14.70
  14  -4   0   90.39   10.20
  14  -4   0   61.09   10.60
  14  -4   0   87.79   11.20
 -14  -4   0   81.19   11.10
 -14   4   0   72.19    7.70
 -14   4   0   84.69   10.30
  14   4   0   77.99    6.60
  14   4   0   82.69   14.60
  14   4   0   54.69   12.40
  15  -4   0  299.57   21.50
 -15  -4   0  228.18   21.20
 -15  -4   0  251.77   19.40
  15   4   0  293.67   29.90
 -15   4   0  206.38   18.50
  15   4   0  255.17   23.20
  16  -4   0   47.60   10.90
 -16  -4   0   44.60   11.80
  16  -4   0   46.40   11.50
  16  -4   0   69.39    9.20
  16   4   0   63.59   13.20
  16   4   0   24.50   12.50
 -16   4   0   44.30    9.10
 -16   4   0   45.10    7.10
 -17  -4   0    0.90    9.30
  17  -4   0   -4.70    5.70
  17  -4   0    4.80    7.80
  17  -4   0   10.70    8.70
 -17  -4   0   16.90   10.40
  17   4   0   -0.50    8.60
  17   4   0    2.40   11.70
 -17   4   0    4.80    7.30
 -18  -4   0  126.09   16.30
  18  -4   0  105.29   15.60
  18  -4   0  114.89   16.20
 -18  -4   0   99.79   16.40
 -18   4   0  104.19   12.90
  18   4   0   88.49   18.20
  18   4   0  112.99   18.60
  19  -4   0  114.09   17.00
 -19  -4   0   87.89   15.30
  19  -4   0  110.09   19.30
 -19   4   0  122.99   13.90
  19   4   0   99.59   19.60
  20  -4   0   46.40   19.00
  20   4   0   52.59   17.10
 -21  -4   0   40.90   13.10
  21  -4   0   23.80   13.30
 -21   4   0    3.30    8.80
   0  -5   0    3.70    2.00
   0  -5   0    1.00    2.30
   0  -5   0    0.00    2.80
   0  -5   0    3.00    2.70
   0   5   0   -0.10    2.30
   0   5   0    3.20    3.30
  -1  -5   0   30.80    4.20
   1  -5   0   19.80    4.40
  -1  -5   0   32.40    5.90
  -1  -5   0   25.50    3.50
   1  -5   0   29.20    4.90
  -1  -5   0   25.80    5.10
   1   5   0   25.90    4.90
   1   5   0   36.10    4.50
   1   5   0   28.50    5.80
  -1   5   0   30.80    4.30
  -1   5   0   27.80    5.60
  -2  -5   0  719.83   37.60
   2  -5   0  752.42   38.00
  -2  -5   0  710.63   38.00
  -2  -5   0  697.73   37.20
   2  -5   0  692.63   36.90
  -2   5   0  717.13   37.00
   2   5   0  752.12   37.40
  -2   5   0  744.23   37.90
   2   5   0  673.93   38.00
   2   5   0  771.12   37.30
   2   5   0  704.13   37.90
  -3  -5   0 2140.49  106.39
   3  -5   0 2096.19  106.19
  -3  -5   0 2222.18  106.39
  -3  -5   0 2222.08  105.79
   3  -5   0 2138.89  105.59
  -3  -5   0 2098.89  106.59
  -3   5   0 2167.58  105.79
   3   5   0 2076.89  105.89
   3   5   0 2106.59  105.79
  -3   5   0 2164.08  105.59
  -3   5   0 2230.08  106.69
   3   5   0 2183.48  106.29
   3   5   0 2291.17  106.89
   3   5   0 2182.68  106.89
  -4  -5   0  157.68   11.60
   4  -5   0  167.88   11.40
  -4  -5   0  164.18   11.20
  -4  -5   0  150.08   11.90
   4  -5   0  164.08   10.50
  -4  -5   0  175.38   12.00
   4   5   0  182.28   12.20
   4   5   0  141.69   11.10
   4   5   0  172.58   11.60
  -4   5   0  168.78   10.70
   4   5   0  170.38   11.00
  -4   5   0  161.08   11.40
   4   5   0  156.48   11.40
  -4   5   0  178.68   11.80
  -4   5   0  142.39   10.60
  -5  -5   0  315.47   18.60
   5  -5   0  311.07   15.40
  -5  -5   0  314.97   19.60
   5  -5   0  307.77   15.40
  -5  -5   0  330.57   18.90
  -5  -5   0  324.87   18.80
   5  -5   0  284.67   17.90
   5   5   0  284.77   20.00
  -5   5   0  316.47   17.80
   5   5   0  322.97   18.50
  -5   5   0  288.17   18.20
   5   5   0  305.07   18.90
   5   5   0  308.87   18.80
  -5   5   0  323.47   17.70
  -5   5   0  323.77   18.60
   5   5   0  313.97   19.10
   6  -5   0 1073.79   51.59
   6  -5   0 1030.50   53.49
  -6  -5   0 1063.79   54.39
   6  -5   0 1051.99   51.59
  -6  -5   0 1009.40   55.29
  -6  -5   0 1077.89   54.19
  -6  -5   0 1075.99   54.29
  -6   5   0 1077.69   54.09
   6   5   0 1054.09   55.29
  -6   5   0 1066.79   53.19
   6   5   0 1120.89   54.59
   6   5   0 1019.00   54.49
  -6   5   0 1080.19   53.39
   6   5   0 1065.39   54.89
  -6   5   0 1012.20   53.69
   6   5   0 1070.99   53.99
   7  -5   0  349.96   18.80
  -7  -5   0  271.67   20.80
  -7  -5   0  314.47   19.20
   7  -5   0  317.37   18.60
   7  -5   0  322.17   17.30
  -7  -5   0  326.87   20.20
  -7  -5   0  311.37   19.90
   7  -5   0  320.67   17.50
   7   5   0  345.37   19.30
   7   5   0  349.47   21.60
  -7   5   0  341.37   18.60
  -7   5   0  339.77   18.70
  -7   5   0  300.47   18.80
   7   5   0  319.97   20.60
   7   5   0  329.97   19.70
  -7   5   0  321.57   19.10
   7   5   0  334.97   20.00
  -8  -5   0    1.40    3.70
  -8  -5   0    0.30    3.50
   8  -5   0   -0.40    5.00
   8  -5   0    2.40    3.40
  -8  -5   0   -1.80    4.20
   8  -5   0    3.30    4.00
  -8  -5   0    1.70    3.80
   8  -5   0    6.90    3.80
   8   5   0   -2.50    3.90
   8   5   0   -0.70    5.50
  -8   5   0    5.60    4.20
  -8   5   0    2.00    3.40
  -8   5   0    4.00    3.50
  -8   5   0    3.00    3.80
   8   5   0   -1.30    5.00
   8   5   0   -3.00    3.00
   8   5   0   -5.90    3.80
   9  -5   0  339.87   19.00
  -9  -5   0  306.37   20.40
  -9  -5   0  365.46   21.50
   9  -5   0  332.57   18.50
   9  -5   0  316.87   18.80
  -9  -5   0  300.37   22.20
   9   5   0  327.17   20.00
   9   5   0  329.97   20.30
  -9   5   0  321.07   19.00
   9   5   0  352.06   22.20
  -9   5   0  291.17   18.80
   9   5   0  294.57   21.50
  -9   5   0  322.77   19.00
   9   5   0  324.67   20.00
  10  -5   0   18.90    5.00
  10  -5   0   23.40    5.30
 -10  -5   0   35.80    7.90
  10  -5   0   34.90    5.90
 -10  -5   0   20.10    6.80
  10   5   0   31.60    6.60
 -10   5   0   28.70    5.20
 -10   5   0   29.00    5.40
 -10   5   0   31.00    6.00
  10   5   0   23.50    6.10
 -10   5   0   33.50    5.70
  10   5   0   14.10    7.50
  10   5   0   32.60    9.00
  11  -5   0  168.98   13.40
  11  -5   0  173.58   13.00
 -11  -5   0  166.58   16.70
  11  -5   0  183.88   12.50
 -11  -5   0  177.68   14.20
 -11  -5   0  165.08   14.40
 -11   5   0  164.68   11.50
 -11   5   0  193.18   11.80
  11   5   0  161.28   13.60
  11   5   0  161.48   13.10
 -11   5   0  166.68   12.60
  11   5   0  155.78   13.20
  11   5   0  169.08   15.10
 -11   5   0  171.18   12.30
  11   5   0  177.48   17.10
  12  -5   0  559.04   31.10
 -12  -5   0  598.54   35.00
  12  -5   0  571.84   31.60
 -12  -5   0  515.25   32.60
  12  -5   0  559.94   32.30
 -12  -5   0  591.74   33.90
  12   5   0  528.05   30.90
  12   5   0  563.24   35.20
 -12   5   0  575.54   29.00
 -12   5   0  506.85   29.50
  12   5   0  591.84   32.40
 -12   5   0  605.94   29.20
 -12   5   0  560.84   30.80
 -12   5   0  536.95   30.90
  12   5   0  567.44   31.10
  13  -5   0   79.99   10.60
 -13  -5   0   83.39   10.50
  13  -5   0   65.69    9.80
 -13  -5   0   74.89   13.20
  13  -5   0   87.99    9.60
 -13   5   0   70.99    4.70
  13   5   0   64.89   13.00
  13   5   0   48.90   10.40
 -13   5   0   68.99    9.10
  13   5   0   74.59    8.70
 -13   5   0   63.59    4.60
  13   5   0   89.09    9.10
 -13   5   0   85.89    9.30
 -13   5   0   77.99    5.60
  14  -5   0   31.70    7.80
 -14  -5   0   38.10    9.50
 -14  -5   0   24.20   10.90
  14  -5   0   47.60    9.90
  14  -5   0   40.40    7.60
 -14   5   0   38.40    7.70
 -14   5   0   44.70    7.70
  14   5   0   14.70   10.20
  14   5   0   45.10   12.00
  14   5   0   40.90    6.40
 -14   5   0   38.70    5.20
  14   5   0   31.60    6.30
  15  -5   0  138.69   14.40
  15  -5   0  140.89   15.70
  15  -5   0  140.09   12.80
 -15  -5   0  154.58   17.60
  15   5   0  147.19   10.40
 -15   5   0  148.59   13.50
  15   5   0  133.89   18.30
 -15   5   0  146.19   13.20
 -16  -5   0  194.98   21.10
  16  -5   0  178.88   18.40
  16  -5   0  183.08   17.60
 -16  -5   0  180.78   17.70
  16  -5   0  180.68   15.10
  16   5   0  191.18   10.70
 -16   5   0  192.88   15.80
  16   5   0  183.08   10.30
  16   5   0  174.28   21.20
  16   5   0  162.78   19.90
 -16   5   0  189.48   15.40
 -17  -5   0   83.59   14.10
  17  -5   0   72.09   12.90
  17  -5   0   57.19    9.40
  17  -5   0   61.29   12.40
 -17  -5   0   58.59   14.10
 -17   5   0   51.69   10.00
  17   5   0   68.59   16.10
 -17   5   0   55.29   10.20
  17   5   0   70.59   15.50
  18  -5   0  171.18   19.40
 -18  -5   0  186.88   21.90
 -18  -5   0  221.48   20.00
 -18   5   0  200.38   16.80
  18   5   0  174.28   27.30
  18   5   0  195.08   26.90
 -19  -5   0    1.30   11.00
 -19  -5   0  -11.00   10.80
  19  -5   0    0.50   10.40
  19  -5   0    2.80   10.20
  19   5   0    5.60   13.60
 -19   5   0   -2.20    7.80
 -20  -5   0  139.29   17.60
  20  -5   0  111.19   18.50
  20   5   0  105.59   19.00
 -21  -5   0  259.57   23.00
  21  -5   0  163.18   22.00
 -21   5   0  254.37   21.30
   0  -6   0 1125.69   58.39
   0  -6   0 1176.18   57.29
   0  -6   0 1125.09   57.39
   0  -6   0 1175.08   59.29
   0   6   0 1156.18   58.29
   0   6   0 1182.88   59.59
   0   6   0 1162.68   59.49
   1  -6   0  499.15   25.60
   1  -6   0  484.55   27.90
  -1  -6   0  497.25   26.20
  -1  -6   0  526.85   27.70
   1  -6   0  479.65   27.30
  -1  -6   0  502.65   28.40
  -1  -6   0  495.85   26.70
   1   6   0  500.85   28.60
   1   6   0  501.25   27.30
  -1   6   0  512.65   28.40
  -1   6   0  511.05   28.30
   1   6   0  521.05   28.80
  -1   6   0  524.35   27.90
  -2  -6   0   98.59    8.60
  -2  -6   0  104.39    9.20
   2  -6   0  101.99    8.90
  -2  -6   0  106.59    8.70
   2  -6   0  116.29    8.90
   2   6   0  100.59    8.30
  -2   6   0  100.19    9.00
   2   6   0  115.19    9.20
   2   6   0   99.09   10.00
  -2   6   0  104.89    8.20
  -2   6   0   94.89    8.90
   2   6   0  107.59    9.30
   3  -6   0  100.09    9.10
  -3  -6   0   89.89    7.60
   3  -6   0   99.99    7.90
  -3  -6   0   79.39    8.80
  -3  -6   0   80.69    8.60
  -3  -6   0   84.49    7.90
   3   6   0   89.29    8.50
   3   6   0   76.99    7.30
  -3   6   0   79.39    8.00
   3   6   0   85.89    8.40
   3   6   0   82.39    8.10
  -3   6   0   75.49    9.10
  -3   6   0   86.69    7.70
   3   6   0   87.19    7.60
  -4  -6   0  180.48   12.50
   4  -6   0  153.38   12.30
  -4  -6   0  167.78   11.50
   4  -6   0  184.08   11.30
  -4  -6   0  154.68   12.60
  -4  -6   0  171.78   12.90
  -4   6   0  165.08   12.50
   4   6   0  178.38   12.30
   4   6   0  166.68   12.00
   4   6   0  192.08   13.50
  -4   6   0  169.98   11.50
   4   6   0  169.88   12.60
  -4   6   0  178.38   12.90
  -4   6   0  171.18   11.80
   4   6   0  168.78   12.30
  -5  -6   0   92.89    8.50
   5  -6   0  110.89    8.70
   5  -6   0  106.99    9.60
  -5  -6   0  102.99    9.70
  -5  -6   0  108.39   10.20
  -5  -6   0  102.99   10.00
  -5   6   0  103.49    9.80
  -5   6   0  105.99    8.40
   5   6   0  106.69   10.50
   5   6   0  111.59    9.00
   5   6   0  107.39    9.80
  -5   6   0  127.19    9.00
   5   6   0  108.69   10.30
  -5   6   0  116.29    9.90
   5   6   0  113.89   10.50
   6  -6   0   62.99    7.80
   6  -6   0   54.39    4.00
  -6  -6   0   57.39    8.20
  -6  -6   0   52.39    7.80
  -6  -6   0   70.09    8.30
   6  -6   0   63.99    4.00
   6   6   0   58.59    8.10
   6   6   0   76.49    9.00
  -6   6   0   58.19    8.00
   6   6   0   59.19    7.30
   6   6   0   60.99    8.50
  -6   6   0   58.49    7.70
   6   6   0   59.39    8.70
  -6   6   0   64.19    7.00
  -6   6   0   52.09    6.80
  -7  -6   0  747.73   43.10
   7  -6   0  783.12   38.70
  -7  -6   0  744.43   41.60
   7  -6   0  765.32   38.60
   7  -6   0  785.52   40.90
  -7  -6   0  738.03   41.50
  -7  -6   0  826.22   42.30
   7   6   0  859.31   41.70
  -7   6   0  749.82   41.30
  -7   6   0  803.32   41.70
   7   6   0  829.82   42.30
  -7   6   0  784.52   40.50
   7   6   0  772.42   43.10
   7   6   0  805.52   42.50
   7   6   0  737.73   42.10
  -7   6   0  768.32   40.60
   8  -6   0   87.19    7.10
  -8  -6   0  102.39    9.70
  -8  -6   0   85.39   10.50
  -8  -6   0   89.09   10.60
  -8  -6   0   91.79   11.20
   8  -6   0   89.29    7.30
   8  -6   0   92.19    8.90
   8   6   0  115.59   12.30
  -8   6   0   77.09    9.10
   8   6   0  100.79   11.40
  -8   6   0   90.09    8.90
  -8   6   0   95.09    9.90
   8   6   0  106.89   10.00
   8   6   0  102.79   10.90
   8   6   0   90.39   10.60
  -8   6   0   99.79    8.50
   9  -6   0    7.40    3.60
  -9  -6   0    5.30    7.10
  -9  -6   0    9.40    4.70
   9  -6   0    8.60    4.20
  -9  -6   0    9.40    6.00
   9  -6   0   12.20    3.90
   9   6   0   15.40    5.80
  -9   6   0    5.40    4.20
  -9   6   0   -0.70    5.20
  -9   6   0    8.30    5.10
   9   6   0    7.30    5.40
  -9   6   0    7.20    4.80
   9   6   0   16.70    5.70
   9   6   0   17.60    5.60
   9   6   0   10.20    5.80
 -10  -6   0   26.20    6.70
 -10  -6   0   39.30    8.40
  10  -6   0   32.90    6.00
  10  -6   0   28.50    5.10
 -10  -6   0   44.60   10.20
  10  -6   0   18.00    5.20
  10   6   0   38.30    8.20
 -10   6   0   32.00    6.10
 -10   6   0   27.70    5.80
  10   6   0   31.60    7.60
  10   6   0   37.50    6.90
 -10   6   0   26.00    5.80
  10   6   0   35.80    8.70
  10   6   0   41.70    7.60
 -10   6   0   24.10    6.50
 -11  -6   0   56.89   10.10
 -11  -6   0   75.09   10.90
 -11  -6   0   38.80   11.00
  11  -6   0   64.19    8.00
  11  -6   0   66.39    8.50
  11   6   0   58.09    9.10
  11   6   0   60.69   10.90
 -11   6   0   63.59    8.10
 -11   6   0   59.99    8.10
  11   6   0   63.99    9.60
  11   6   0   61.39    9.70
 -11   6   0   48.90    8.00
 -11   6   0   70.79    8.30
  11   6   0   77.89   11.70
 -12  -6   0   17.10    8.50
  12  -6   0   16.10    5.40
 -12  -6   0    5.80    7.60
 -12  -6   0   15.20    7.60
  12  -6   0   10.60    5.90
  12  -6   0   13.30    5.20
  12   6   0    2.00    6.00
 -12   6   0   13.10    5.10
  12   6   0    4.90    6.40
  12   6   0   11.80    9.30
 -12   6   0   10.30    6.00
 -12   6   0    6.50    5.80
  12   6   0   23.20    9.40
  13  -6   0  274.07   18.80
  13  -6   0  291.67   19.70
 -13  -6   0  236.88   20.20
  13  -6   0  313.37   18.70
 -13  -6   0  273.57   23.30
  13   6   0  246.18   21.30
  13   6   0  277.17   18.70
  13   6   0  243.08   18.40
 -13   6   0  282.37   18.00
 -13   6   0  256.87   18.10
 -13   6   0  289.97   16.30
  13   6   0  288.27   23.80
 -13   6   0  259.37   16.10
 -14  -6   0   -2.90    9.20
  14  -6   0    1.60    5.80
  14  -6   0    4.80    6.80
 -14   6   0    6.40    2.80
  14   6   0   -5.90    5.20
  14   6   0    3.80    5.80
  14   6   0   13.80    8.10
  14   6   0   -6.60    8.90
 -15  -6   0    0.70   10.30
  15  -6   0    2.20    5.90
 -15  -6   0    4.10    8.40
  15  -6   0   -0.70    7.10
  15  -6   0   -1.90    6.30
 -15   6   0   -6.20    6.60
  15   6   0   11.20    5.80
  15   6   0    6.00    6.10
  15   6   0  -23.90    8.60
 -15   6   0    5.20    5.80
  15   6   0   -7.10    9.40
 -16  -6   0  146.69   19.60
  16  -6   0  160.38   13.70
 -16  -6   0  167.48   18.10
  16  -6   0  163.28   17.70
  16  -6   0  145.89   15.70
  16   6   0  126.09   11.00
  16   6   0  130.19   18.00
 -16   6   0  140.19   14.30
 -16   6   0  160.48   14.00
  16   6   0  140.69   19.10
  16   6   0  128.79   11.10
  17  -6   0   28.00    7.90
  17  -6   0   23.70    9.00
 -17  -6   0   44.90   11.60
 -17  -6   0   36.90   13.50
  17  -6   0   46.20   11.10
 -17   6   0   37.20    9.30
  17   6   0   28.60   14.10
 -17   6   0   29.80    9.20
  17   6   0   32.50    4.70
  18  -6   0    5.20    9.60
 -18  -6   0    6.60   10.30
 -18  -6   0   -8.40   10.80
  18  -6   0    1.10    9.80
 -18   6   0   -3.30    7.90
  18   6   0   -7.70   12.60
  19  -6   0   54.49   12.60
 -19  -6   0   35.30   14.30
 -19  -6   0   53.49   13.10
  19   6   0   24.40   12.40
 -19   6   0   35.80   10.40
  20  -6   0   58.19   13.60
 -20  -6   0   56.59   13.80
   0  -7   0    0.70    2.90
   0  -7   0    3.30    3.90
   0  -7   0   -1.20    3.20
   0  -7   0    1.80    2.50
   0   7   0    6.50    5.40
   0   7   0   -5.50    3.20
   0   7   0    3.80    4.30
   1  -7   0  109.09    7.90
   1  -7   0  122.09    9.50
  -1  -7   0  119.89   10.40
   1  -7   0  108.99    7.30
   1  -7   0  108.79   10.00
  -1  -7   0  121.29    8.40
  -1  -7   0  113.19    9.20
  -1  -7   0  115.79   10.60
  -1   7   0  117.49   11.20
  -1   7   0  125.39   10.50
   1   7   0  108.89   10.20
  -1   7   0  108.19    9.70
   1   7   0  121.99    9.40
   1   7   0  122.19   10.60
   2  -7   0  271.77   17.50
  -2  -7   0  281.07   16.80
  -2  -7   0  285.37   17.80
  -2  -7   0  266.87   18.30
   2  -7   0  257.37   16.40
  -2  -7   0  256.97   15.70
  -2   7   0  273.07   18.30
   2   7   0  265.77   16.60
   2   7   0  253.67   18.30
   2   7   0  250.37   16.10
   2   7   0  300.87   18.80
  -2   7   0  280.47   16.60
  -2   7   0  263.17   17.60
  -3  -7   0  642.94   36.30
  -3  -7   0  643.54   35.30
   3  -7   0  664.83   35.00
   3  -7   0  648.84   36.00
  -3  -7   0  630.64   35.40
  -3   7   0  615.44   35.80
  -3   7   0  662.33   36.40
   3   7   0  681.23   35.20
  -3   7   0  645.84   34.80
   3   7   0  712.03   36.90
   3   7   0  629.24   36.50
   3   7   0  665.43   35.40
  -4  -7   0   19.50    5.00
   4  -7   0   20.00    5.10
  -4  -7   0   24.90    6.50
   4  -7   0   28.80    4.90
  -4  -7   0   39.60    7.10
  -4  -7   0   27.90    6.70
   4   7   0   23.70    5.90
  -4   7   0   29.70    6.70
   4   7   0   18.30    5.60
  -4   7   0   15.50    5.20
   4   7   0   29.60    6.20
   4   7   0   21.10    4.50
  -4   7   0   27.60    4.90
  -4   7   0   26.80    6.30
   4   7   0   27.20    7.20
   5  -7   0    5.40    4.00
  -5  -7   0   -3.10    5.00
   5  -7   0   -5.20    4.00
  -5  -7   0    0.70    4.10
  -5  -7   0    1.30    5.20
  -5  -7   0   -2.30    3.60
   5   7   0   -1.30    4.50
   5   7   0   -0.30    3.60
   5   7   0   -0.80    4.60
   5   7   0    4.30    5.30
  -5   7   0    3.30    4.10
  -5   7   0   -3.50    3.30
   5   7   0   -0.40    4.30
  -5   7   0    9.00    4.70
  -5   7   0   -3.60    4.50
   6  -7   0  177.28    8.90
  -6  -7   0  168.38   14.90
  -6  -7   0  186.78   14.30
  -6  -7   0  188.38   13.70
   6  -7   0  175.58    8.90
   6  -7   0  188.38   13.50
  -6  -7   0  171.18   13.40
   6   7   0  176.88   13.60
  -6   7   0  183.18   12.60
   6   7   0  183.58   14.50
  -6   7   0  168.88   13.70
  -6   7   0  189.18   14.30
   6   7   0  155.58   13.50
   6   7   0  183.08   14.60
  -6   7   0  176.68   12.80
   7  -7   0  250.57   13.20
  -7  -7   0  277.37   17.80
   7  -7   0  260.67   16.70
   7  -7   0  257.17   13.10
  -7  -7   0  246.38   17.40
  -7  -7   0  227.38   17.70
  -7   7   0  229.48   16.90
   7   7   0  259.07   18.50
  -7   7   0  251.77   16.20
   7   7   0  216.88   16.80
   7   7   0  246.08   18.40
   7   7   0  262.37   17.40
  -7   7   0  250.37   15.90
  -7   7   0  236.88   17.20
   8  -7   0   57.39    5.40
  -8  -7   0   63.09   11.00
  -8  -7   0   66.09    9.10
   8  -7   0   69.09    5.80
  -8  -7   0   60.49    8.90
  -8  -7   0   69.09    9.10
   8  -7   0   65.39    8.10
  -8   7   0   76.79    8.50
  -8   7   0   48.30    8.60
   8   7   0   76.49   10.00
  -8   7   0   74.59    9.80
  -8   7   0   60.69    7.90
   8   7   0   68.29   10.10
   8   7   0   62.59    9.90
   8   7   0   64.39   10.00
   8   7   0   60.99    8.20
  -9  -7   0   74.09   10.80
  -9  -7   0   80.09   11.60
   9  -7   0   81.99    7.70
  -9  -7   0   81.59   11.40
   9  -7   0   85.39    7.30
   9  -7   0   95.39    9.90
   9   7   0  105.49   12.20
   9   7   0  106.19   12.20
  -9   7   0   79.69   10.00
  -9   7   0   93.29    9.10
   9   7   0   86.89   11.70
   9   7   0   95.39   10.90
   9   7   0   91.49   12.80
  -9   7   0   91.49    9.50
  -9   7   0  100.99   11.10
  10  -7   0   63.39    6.90
 -10  -7   0   78.99   10.30
  10  -7   0   67.59    7.30
 -10  -7   0   45.00    9.30
 -10  -7   0   45.40   11.00
  10   7   0   62.99    9.60
 -10   7   0   51.19    8.90
  10   7   0   72.39   12.30
  10   7   0   65.09    9.00
 -10   7   0   54.59    8.30
 -10   7   0   59.19    8.70
 -10   7   0   70.49    9.00
  10   7   0   65.79   11.40
  10   7   0   62.69    9.80
  11  -7   0  193.98   13.30
 -11  -7   0  194.88   17.60
 -11  -7   0  195.28   16.00
  11  -7   0  205.48   14.00
 -11  -7   0  152.88   16.20
  11   7   0  203.08   18.80
  11   7   0  183.78   16.60
 -11   7   0  166.58   14.30
  11   7   0  177.68   18.20
 -11   7   0  203.08   14.70
 -11   7   0  203.48   15.10
  11   7   0  199.48   16.20
 -11   7   0  223.88   15.20
 -12  -7   0  619.74   35.90
 -12  -7   0  608.44   38.00
 -12  -7   0  498.65   34.50
  12  -7   0  598.74   32.90
  12  -7   0  564.24   32.00
 -12   7   0  554.74   32.50
  12   7   0  578.54   34.50
  12   7   0  571.44   36.20
 -12   7   0  570.94   32.40
 -12   7   0  599.94   32.90
  12   7   0  590.14   33.90
 -12   7   0  622.44   32.90
  12   7   0  597.74   37.80
 -13  -7   0   18.50   10.80
 -13  -7   0   23.90   11.10
  13  -7   0   19.70    6.70
  13  -7   0   28.70    7.60
  13   7   0   18.00    7.90
 -13   7   0   21.10    6.40
  13   7   0   27.00    8.20
  13   7   0   35.70   10.10
 -13   7   0   23.10    6.70
 -14  -7   0    4.10    8.60
 -14  -7   0    1.60    7.20
  14  -7   0    9.00    6.80
  14  -7   0   -3.80    6.50
 -14   7   0    4.60    5.80
 -14   7   0   10.80    5.00
  14   7   0   14.70   11.00
  14   7   0   15.10    6.70
  14   7   0   15.90    7.50
 -14   7   0    9.20    6.00
  15  -7   0  151.68   14.60
  15  -7   0  163.38   14.60
 -15  -7   0  143.39   19.60
 -15  -7   0  156.88   17.50
 -15   7   0  163.88   14.50
  15   7   0  159.78   14.50
  15   7   0  161.08   18.80
 -15   7   0  143.59    9.90
 -15   7   0  171.98   14.90
  15   7   0  171.18   14.40
  16  -7   0  215.88   18.80
 -16  -7   0  168.18   22.00
 -16  -7   0  226.98   20.20
  16  -7   0  197.68   18.00
  16   7   0  181.68   15.30
 -16   7   0  182.38   16.60
  16   7   0  184.38   15.30
 -16   7   0  202.88   15.90
  17  -7   0   14.00    9.10
 -17  -7   0   -7.60    8.40
 -17  -7   0   37.60   12.00
  17  -7   0   18.20    8.80
  17   7   0    9.50    5.60
  17   7   0    3.10    6.60
 -17   7   0    0.20    8.40
  17   7   0   58.49   16.00
 -18  -7   0   59.79   16.90
  18  -7   0   96.59   15.30
  18  -7   0   91.29   13.70
 -18  -7   0  103.39   16.20
  18   7   0   74.89   10.00
 -18   7   0   66.69   11.90
  18   7   0   72.99   15.70
 -19  -7   0   32.50   14.20
 -19  -7   0   -5.50   12.90
 -19   7   0   22.10    9.80
 -20  -7   0   94.09   16.80
  20  -7   0   75.99   15.30
   0  -8   0  128.89   12.70
   0  -8   0  128.79    9.70
   0  -8   0  131.59    9.00
   0  -8   0  122.99   10.70
   0   8   0  145.39   13.00
   0   8   0  143.79   12.10
   0   8   0  128.39   11.20
   1  -8   0  273.97   15.80
   1  -8   0  313.67   20.10
  -1  -8   0  278.47   16.80
   1  -8   0  274.57   18.10
  -1  -8   0  289.37   17.60
  -1  -8   0  287.27   18.60
  -1  -8   0  276.97   19.10
   1  -8   0  298.47   16.50
  -1   8   0  318.07   20.50
  -1   8   0  329.47   20.70
   1   8   0  271.37   19.20
   1   8   0  304.27   18.80
   1   8   0  289.07   19.60
  -1   8   0  285.57   18.40
   2  -8   0  309.67   18.40
  -2  -8   0  278.27   18.00
   2  -8   0  300.57   19.30
  -2  -8   0  294.97   17.40
  -2  -8   0  264.27   18.40
  -2  -8   0  301.47   20.30
  -2   8   0  277.47   20.00
  -2   8   0  277.77   19.30
   2   8   0  313.57   19.90
   2   8   0  285.17   18.20
   2   8   0  292.87   17.60
   2   8   0  284.07   20.30
  -2   8   0  299.77   18.10
  -3  -8   0   22.00    5.80
  -3  -8   0   16.30    6.40
  -3  -8   0    9.20    5.20
   3  -8   0   14.40    5.30
   3  -8   0    9.20    5.10
   3   8   0    9.50    6.50
   3   8   0   19.10    6.20
   3   8   0    5.80    4.90
  -3   8   0    7.70    4.70
   3   8   0    8.70    4.00
  -3   8   0    5.90    3.80
  -3   8   0    5.90    4.40
  -4  -8   0    9.70    5.20
  -4  -8   0    2.20    5.40
  -4  -8   0    6.80    6.10
   4  -8   0   15.50    6.40
  -4  -8   0    8.70    4.60
   4  -8   0    2.30    3.60
  -4   8   0    7.60    5.20
  -4   8   0   10.10    5.20
  -4   8   0    6.60    5.80
   4   8   0   20.80    6.00
   4   8   0    7.10    4.20
  -4   8   0    2.20    4.60
   4   8   0    8.40    5.00
   4   8   0   11.30    5.50
   5  -8   0  262.77   17.00
  -5  -8   0  283.07   17.20
  -5  -8   0  226.48   18.20
   5  -8   0  275.57   18.30
  -5  -8   0  293.57   19.30
   5   8   0  266.07   19.20
   5   8   0  264.27   18.80
  -5   8   0  239.48   18.30
  -5   8   0  305.37   17.60
  -5   8   0  251.57   18.60
   5   8   0  241.38   17.40
  -5   8   0  257.27   17.30
   6  -8   0   12.00    5.30
  -6  -8   0   10.90    7.00
  -6  -8   0   11.50    5.40
  -6  -8   0   12.40    5.60
   6  -8   0   19.70    6.70
  -6  -8   0    7.30    5.20
  -6   8   0    9.00    3.90
   6   8   0    6.40    5.80
   6   8   0   11.20    5.80
  -6   8   0   12.30    6.80
   6   8   0   16.30    7.20
  -6   8   0    6.90    5.20
   6   8   0    7.40    6.90
  -6   8   0    6.10    5.80
  -7  -8   0  480.35   31.10
   7  -8   0  518.95   29.50
  -7  -8   0  545.65   30.40
  -7  -8   0  527.15   30.00
   7  -8   0  498.95   25.00
  -7  -8   0  511.75   30.40
  -7   8   0  526.55   29.00
   7   8   0  477.05   30.10
   7   8   0  466.85   30.40
   7   8   0  491.95   29.20
   7   8   0  521.15   31.50
  -7   8   0  454.05   29.70
  -7   8   0  545.75   28.90
   7   8   0  504.25   31.00
  -7   8   0  552.14   30.80
  -8  -8   0  245.08   18.30
   8  -8   0  244.38   16.50
   8  -8   0  228.48   12.60
  -8  -8   0  208.68   18.90
   8  -8   0  227.08   12.70
  -8  -8   0  212.78   16.30
  -8  -8   0  239.18   17.60
  -8   8   0  224.28   15.90
   8   8   0  230.68   18.60
   8   8   0  222.28   18.50
   8   8   0  263.17   18.40
   8   8   0  231.78   17.20
   8   8   0  224.28   17.00
  -8   8   0  209.38   16.90
  -8   8   0  239.08   15.90
  -8   8   0  236.18   17.40
   9  -8   0   61.49    8.60
  -9  -8   0   59.39    9.60
   9  -8   0   43.30    5.30
  -9  -8   0   49.80    9.70
   9  -8   0   52.79    5.70
  -9  -8   0   62.39   10.80
  -9  -8   0   61.59   10.30
  -9   8   0   91.19    9.40
   9   8   0   59.29   10.40
   9   8   0   46.60   10.70
   9   8   0   52.59    9.30
  -9   8   0   47.10    9.70
   9   8   0   58.19   11.50
  -9   8   0   48.80    9.30
  -9   8   0   53.89    8.10
 -10  -8   0  239.78   17.90
  10  -8   0  207.58   13.10
 -10  -8   0  183.08   16.20
 -10  -8   0  196.38   19.40
  10  -8   0  205.88   13.40
 -10   8   0  189.68   16.40
  10   8   0  210.68   17.10
 -10   8   0  236.48   17.30
  10   8   0  230.78   18.90
  10   8   0  183.68   16.80
 -10   8   0  220.38   15.30
  10   8   0  171.98   16.90
 -10   8   0  210.78   15.00
  11  -8   0  104.39    9.90
 -11  -8   0   96.19   15.50
  11  -8   0  120.69   10.50
 -11  -8   0  132.79   15.20
  11   8   0  134.49   14.40
  11   8   0  116.69   14.20
 -11   8   0  138.99   13.50
 -11   8   0  123.39   13.10
  11   8   0  125.09   15.70
 -11   8   0  112.79   11.40
  11   8   0  120.69   14.50
 -11   8   0  144.39   11.80
  12  -8   0   -3.50    4.90
 -12  -8   0   -1.40    6.60
 -12  -8   0    7.50    8.80
  12  -8   0   13.40    5.50
 -12  -8   0   -4.50    5.50
 -12   8   0    0.30    7.60
 -12   8   0    6.50    6.20
 -12   8   0    3.30    6.60
  12   8   0    5.20    6.90
  12   8   0   -4.50    6.60
  12   8   0   -1.40    6.60
 -13  -8   0  183.98   21.40
  13  -8   0  183.08   14.40
 -13  -8   0  181.28   19.00
  13  -8   0  198.28   15.40
 -13   8   0  196.88   15.80
 -13   8   0  182.98   15.30
  13   8   0  183.58   17.40
 -13   8   0  198.08   15.10
 -13   8   0  171.58   15.70
  13   8   0  203.58   21.60
  13   8   0  190.48   17.00
  14  -8   0   -3.60    5.50
 -14  -8   0   -8.10   10.40
  14  -8   0    9.50    6.60
 -14  -8   0   -4.50    9.10
 -14   8   0   -0.20    6.70
  14   8   0   11.60    8.30
 -14   8   0    2.90    5.80
  14   8   0    6.70   10.20
 -14   8   0    1.60    6.10
  14   8   0   -3.20    7.40
 -14   8   0   -3.20    6.20
  15  -8   0   60.19   10.30
 -15  -8   0   57.69   13.20
  15  -8   0   55.39    9.90
 -15  -8   0   44.90   12.20
 -15   8   0   75.89   11.00
  15   8   0   44.70   10.80
 -15   8   0   39.90    9.50
 -15   8   0   45.40    7.60
 -15   8   0   47.20    7.50
  15   8   0   63.59   11.10
  15   8   0   52.19   13.60
  16  -8   0  182.08   17.70
 -16  -8   0  195.68   18.80
  16  -8   0  210.08   18.40
 -16  -8   0  187.58   23.40
 -16   8   0  203.28   19.20
 -16   8   0  212.78   17.50
  16   8   0  219.68   17.50
  16   8   0  195.18   17.70
  16   8   0  210.88   24.20
 -16   8   0  196.88   12.20
 -17  -8   0  164.08   22.10
  17  -8   0  127.49   16.20
 -17  -8   0  165.28   19.40
  17  -8   0  128.79   15.70
 -17   8   0  160.78   15.70
  17   8   0  143.49   13.90
  17   8   0  114.59   14.20
 -18  -8   0   20.20   11.80
  18  -8   0   20.40    9.30
  18  -8   0   27.60    8.60
 -18  -8   0   18.10   13.70
  18   8   0   11.60    6.40
 -18   8   0   -5.00    9.40
 -19  -8   0  -10.30   13.00
 -19  -8   0   12.60   12.20
  19  -8   0   25.80   10.50
 -20  -8   0   33.40   13.20
 -20   8   0   30.20   14.90
   0  -9   0   -1.20    2.90
   0  -9   0   -7.50    5.10
   0  -9   0   -1.50    3.60
   0  -9   0    0.50    6.40
   0   9   0   -5.20    4.00
   0   9   0   -6.20    4.70
   0   9   0    3.60    6.70
   1  -9   0  117.39   13.20
  -1  -9   0  108.99   10.60
  -1  -9   0  112.19    9.90
   1  -9   0   89.39    8.40
  -1  -9   0  102.89   12.70
   1  -9   0  114.89   12.20
   1  -9   0  113.89    8.00
  -1  -9   0  116.59    9.10
  -1   9   0  102.49   13.10
   1   9   0   90.99   12.60
   1   9   0   96.79    9.70
  -1   9   0  101.69    9.70
   1   9   0  149.39   12.40
  -1   9   0  134.39   13.30
   2  -9   0   71.09   10.40
   2  -9   0   47.80    7.50
   2  -9   0   49.00    4.90
  -2  -9   0   44.00    8.30
   2  -9   0   46.50    5.30
  -2  -9   0   35.60    6.80
  -2  -9   0   64.29   10.90
  -2  -9   0   55.59    6.70
  -2   9   0   55.09    8.40
  -2   9   0   32.80    9.00
   2   9   0   51.49    8.80
   2   9   0   61.29   10.80
  -2   9   0   64.49    9.50
  -3  -9   0  674.73   39.30
   3  -9   0  683.53   39.60
   3  -9   0  712.73   38.80
  -3  -9   0  681.53   42.40
  -3   9   0  754.52   41.00
   3   9   0  709.33   38.80
  -3   9   0  724.83   40.40
   3   9   0  738.93   38.50
  -3   9   0  696.23   38.40
   3   9   0  704.73   43.50
   4  -9   0  338.07   22.50
  -4  -9   0  355.06   20.80
  -4  -9   0  322.37   22.40
   4  -9   0  339.27   20.80
  -4  -9   0  307.57   23.60
   4   9   0  326.67   21.20
  -4   9   0  376.86   23.60
  -4   9   0  363.36   21.50
  -4   9   0  316.57   22.70
   4   9   0  313.07   21.50
   5  -9   0  106.59   12.50
  -5  -9   0   86.59   11.70
  -5  -9   0   92.99   11.40
  -5  -9   0   78.39   13.80
  -5  -9   0  111.59   10.40
   5  -9   0  106.09    9.60
  -5   9   0  105.09   11.20
  -5   9   0  128.59   13.80
   5   9   0  124.39   16.20
  -5   9   0  115.59   11.30
   5   9   0  104.69   11.30
   5   9   0  106.79   11.80
  -5   9   0   94.19   10.90
   5   9   0   95.19   12.00
  -6  -9   0  204.48   16.80
  -6  -9   0  209.28   17.10
   6  -9   0  230.98   16.60
  -6  -9   0  214.48   15.50
   6  -9   0  181.18   14.40
  -6  -9   0  185.88   15.60
   6   9   0  204.48   16.20
   6   9   0  218.88   16.00
   6   9   0  216.88   18.20
  -6   9   0  178.48   14.40
  -6   9   0  194.18   15.70
   6   9   0  188.68   16.00
  -6   9   0  175.58   15.20
  -6   9   0  177.78   14.80
   7  -9   0   56.89    3.60
  -7  -9   0   77.99   10.40
   7  -9   0   58.09    3.60
  -7  -9   0   67.59    9.90
   7  -9   0   74.19   10.20
  -7  -9   0   88.79   12.50
  -7  -9   0   67.49   11.00
  -7   9   0   73.69   11.20
   7   9   0   99.89   12.70
   7   9   0   55.29   10.90
   7   9   0   66.59    9.40
  -7   9   0   50.09    9.40
  -7   9   0   62.89    8.70
   7   9   0   83.69   11.60
  -7   9   0   75.09    9.70
  -8  -9   0   73.29   10.40
   8  -9   0   71.39   10.20
  -8  -9   0   77.99   10.40
  -8  -9   0   65.09   11.70
   8  -9   0   73.19    5.30
   8  -9   0   71.49    5.20
  -8  -9   0   93.09   12.30
   8   9   0  111.89   13.00
  -8   9   0   72.69    9.80
   8   9   0   50.79    9.00
   8   9   0   71.99   12.40
   8   9   0   79.69   12.20
  -8   9   0   77.19    9.60
  -8   9   0   76.59   11.40
  -8   9   0   80.99   11.40
  -9  -9   0  116.79   13.70
  -9  -9   0  103.79   15.00
  -9  -9   0  109.99   13.30
   9  -9   0  107.99    7.90
   9  -9   0  107.89    7.60
   9  -9   0  125.89   12.10
  -9  -9   0  108.49   14.20
  -9   9   0  119.69   11.90
   9   9   0   98.19   13.80
  -9   9   0   89.79   13.00
   9   9   0  121.19   14.80
   9   9   0  112.19   13.90
  -9   9   0  115.69   13.70
  -9   9   0  108.29   11.90
  10  -9   0  419.86   22.40
 -10  -9   0  410.86   27.20
  10  -9   0  386.16   21.90
 -10  -9   0  408.26   28.30
 -10   9   0  441.66   27.60
  10   9   0  390.06   27.90
 -10   9   0  391.86   26.90
 -10   9   0  446.06   27.60
  10   9   0  414.06   28.20
 -10   9   0  381.36   26.80
  10   9   0  405.16   27.30
 -11  -9   0  -12.90    8.20
 -11  -9   0    4.30    9.10
  11  -9   0   -0.80    4.40
  11  -9   0    1.70    4.00
 -11  -9   0    9.10   10.00
  11   9   0    3.60    7.50
 -11   9   0    2.30    6.40
  11   9   0   -6.50    8.20
  11   9   0   18.70    8.90
 -11   9   0    0.20    6.60
 -11   9   0    4.30    6.60
 -11   9   0   -7.20    6.80
 -12  -9   0  288.87   23.00
  12  -9   0  302.17   18.80
 -12  -9   0  269.87   25.30
  12  -9   0  306.57   18.50
 -12  -9   0  240.28   22.80
 -12   9   0  287.17   21.80
  12   9   0  290.07   24.50
  12   9   0  319.17   24.00
 -12   9   0  295.47   20.10
  12   9   0  336.47   23.40
 -12   9   0  309.87   20.20
 -12   9   0  277.47   21.30
  13  -9   0   13.80    7.60
 -13  -9   0   11.50   10.20
 -13  -9   0   29.10   10.50
  13  -9   0   23.10    6.90
 -13   9   0   22.90    7.40
 -13   9   0   13.70    7.00
  13   9   0   33.10    9.80
  13   9   0   20.70   10.00
 -13   9   0   22.10    7.90
  13   9   0   20.70   10.60
 -13   9   0   14.10    8.20
 -14  -9   0   61.59   13.50
 -14  -9   0   94.29   16.50
  14  -9   0   70.79    9.60
  14  -9   0   67.79   10.10
  14   9   0   75.49   11.80
 -14   9   0   48.60   10.60
 -14   9   0   57.19   10.10
  14   9   0   72.69   16.10
 -14   9   0   84.79   11.70
  14   9   0   60.99   12.50
 -14   9   0   69.09   10.20
 -15  -9   0   25.40   14.00
  15  -9   0   12.50    7.80
  15  -9   0   15.10    7.90
  15   9   0    7.00    8.70
 -15   9   0    5.20    6.90
 -15   9   0    2.70    7.70
  15   9   0   10.10    9.00
 -15   9   0    9.80    8.30
  16  -9   0  272.77   20.60
  16  -9   0  249.18   19.90
 -16  -9   0  233.58   23.70
 -16  -9   0  279.17   27.30
  16   9   0  282.77   23.40
 -16   9   0  249.48   17.30
 -16   9   0  229.98   17.00
  16   9   0  241.18   20.70
 -16   9   0  285.67   20.30
 -17  -9   0   48.50   13.90
  17  -9   0   43.60   10.60
  17  -9   0   59.79   11.60
 -17  -9   0   41.40   13.90
 -17   9   0   41.10    5.50
 -17   9   0   49.40   11.10
  17   9   0   33.70   16.50
 -17   9   0   46.40    6.50
  18  -9   0   60.39   12.80
 -18  -9   0   41.60   16.30
 -18  -9   0   51.79   14.80
  18   9   0   36.30    9.50
 -19  -9   0  105.09   17.70
 -19  -9   0  114.49   22.20
 -19   9   0   81.39   14.20
   0 -10   0   28.50    4.90
   0 -10   0   25.00    8.70
   0 -10   0   23.20    5.50
   0 -10   0   19.00    8.00
   0  10   0   20.60    6.90
   0  10   0   28.40    6.30
   0  10   0   32.10    8.20
   1 -10   0  253.97   15.90
  -1 -10   0  256.77   20.10
   1 -10   0  255.07   15.30
   1 -10   0  262.47   18.20
   1 -10   0  259.17   20.10
  -1 -10   0  274.47   18.70
  -1 -10   0  277.17   16.40
  -1 -10   0  256.47   17.20
  -1  10   0  262.87   19.60
   1  10   0  275.87   21.00
  -1  10   0  256.87   17.70
   1  10   0  267.07   18.70
   1  10   0  238.58   19.10
  -1  10   0  284.67   20.10
  -2 -10   0  247.68   18.20
   2 -10   0  224.18   14.00
   2 -10   0  238.78   16.90
   2 -10   0  235.58   13.40
  -2 -10   0  222.88   16.20
   2 -10   0  236.98   19.00
  -2 -10   0  235.38   15.30
  -2 -10   0  207.78   16.90
   2  10   0  248.78   18.80
  -2  10   0  212.48   18.90
   2  10   0  235.18   18.30
   2  10   0  254.97   16.90
  -2  10   0  231.68   19.20
  -2  10   0  237.78   16.40
  -3 -10   0   82.49    8.70
   3 -10   0  102.09    6.90
   3 -10   0   89.89   13.20
   3 -10   0  119.19   13.00
  -3 -10   0  122.69   14.40
  -3 -10   0   88.09   10.90
  -3 -10   0  120.09   12.90
   3 -10   0   98.59    7.40
  -3  10   0  120.89   14.10
   3  10   0   84.09   13.30
   3  10   0  102.89   10.20
  -3  10   0  103.39   11.80
   3  10   0  114.29   13.60
  -3  10   0  106.49   14.00
  -4 -10   0   12.20    5.40
  -4 -10   0   14.50    6.30
  -4 -10   0    0.00    5.30
   4 -10   0    9.10    7.30
  -4 -10   0    7.80    5.90
   4  10   0   12.70    7.90
   4  10   0   13.10    6.90
  -4  10   0   15.10    7.40
   4  10   0   10.00    6.10
  -4  10   0    6.80    6.10
  -4  10   0   20.70    6.90
   4  10   0    2.30    6.20
   5 -10   0   -2.90    4.80
  -5 -10   0    3.20    6.60
  -5 -10   0    8.00    5.80
  -5 -10   0    4.60    7.80
  -5 -10   0    3.90    5.50
   5 -10   0   -9.10    4.20
  -5  10   0    6.40    7.20
  -5  10   0   -0.20    5.40
   5  10   0    3.50    6.10
   5  10   0   -7.00    4.60
  -5  10   0    4.30    6.50
   5  10   0   -1.20    5.30
  -5  10   0    1.20    5.40
  -6 -10   0   32.20    9.70
   6 -10   0   42.40    8.50
  -6 -10   0   42.60    8.70
   6 -10   0   25.30    8.50
  -6 -10   0   49.70   10.10
  -6 -10   0   40.50    7.20
  -6  10   0   22.30    7.70
  -6  10   0   50.59   10.20
  -6  10   0   53.69   10.80
   6  10   0   40.60    9.50
   6  10   0   65.29   11.60
  -6  10   0   41.40    7.20
  -7 -10   0  519.05   31.60
  -7 -10   0  520.55   32.80
   7 -10   0  520.05   29.90
  -7 -10   0  564.24   33.10
   7 -10   0  498.55   31.00
  -7 -10   0  574.24   32.30
  -7  10   0  497.95   29.90
   7  10   0  526.35   33.00
   7  10   0  505.55   32.60
  -7  10   0  556.54   32.80
  -7  10   0  446.96   29.40
  -7  10   0  431.26   31.40
   8 -10   0  223.38   11.90
   8 -10   0  229.68   18.10
  -8 -10   0  255.97   19.50
  -8 -10   0  251.17   19.00
   8 -10   0  226.38   11.90
  -8 -10   0  250.57   18.50
  -8 -10   0  205.28   17.70
   8  10   0  222.28   20.60
  -8  10   0  218.08   17.20
  -8  10   0  252.57   17.30
   8  10   0  223.08   19.60
  -8  10   0  218.78   18.90
  -8  10   0  216.38   18.90
   9 -10   0  106.89    7.50
   9 -10   0  109.99    7.50
  -9 -10   0  128.69   14.80
  -9 -10   0  115.89   15.30
  -9 -10   0  107.39   15.90
   9 -10   0  107.99   12.60
  -9 -10   0  101.29   14.00
   9  10   0  123.09   16.00
  -9  10   0  126.19   15.10
  -9  10   0  106.99   12.30
  -9  10   0  125.89   12.90
   9  10   0  137.59   16.90
  -9  10   0  118.89   14.50
  10 -10   0  309.57   17.50
 -10 -10   0  318.37   24.50
  10 -10   0  321.97   18.80
 -10 -10   0  294.97   23.10
 -10 -10   0  292.27   22.90
 -10  10   0  355.26   24.20
 -10  10   0  319.47   21.50
  10  10   0  330.97   25.30
 -10  10   0  310.97   23.90
  10  10   0  342.67   24.40
 -10  10   0  311.17   21.20
 -11 -10   0   75.19   13.30
  11 -10   0   62.59    7.20
 -11 -10   0   89.29   13.40
 -11 -10   0   52.29   12.90
 -11  10   0  105.69   16.00
  11  10   0   88.19   15.50
 -11  10   0   59.39   10.10
 -11  10   0   79.49   11.20
  11  10   0   56.79   12.70
  12 -10   0   13.30    5.20
 -12 -10   0   16.80    9.60
 -12 -10   0   11.10   12.30
 -12 -10   0   16.20    8.30
  12  10   0   17.10   10.10
 -12  10   0    9.70    6.70
 -12  10   0    8.00    6.90
 -12  10   0   21.70   10.60
 -13 -10   0    8.50   12.10
  13 -10   0    1.80    5.40
 -13 -10   0    4.50    7.90
 -13  10   0    0.00    7.10
 -13  10   0   14.40    9.70
  13  10   0   12.70    9.30
 -13  10   0    3.30    8.10
 -13  10   0    4.80    8.20
  14 -10   0   24.30    7.20
 -14 -10   0   11.40   10.40
 -14 -10   0   29.20   11.20
 -14  10   0   25.80    8.60
 -14  10   0   10.70    9.40
  14  10   0   17.90   11.00
 -14  10   0   23.90    9.00
 -15 -10   0   59.69   16.50
 -15 -10   0   48.70   13.70
  15 -10   0   46.00    9.20
 -15  10   0   56.59   10.80
  15  10   0   62.39   12.90
 -15  10   0   40.00   11.10
 -15  10   0   70.69   11.70
 -16 -10   0  245.08   24.50
 -16 -10   0  294.57   28.90
  16 -10   0  262.07   19.40
  16 -10   0  328.17   31.30
 -16  10   0  225.58   18.40
 -16  10   0  229.88   19.90
  16  10   0  259.97   24.20
 -16  10   0  208.98   18.30
  16  10   0  239.48   21.60
 -17 -10   0  127.59   19.70
 -17 -10   0  148.39   23.40
  17 -10   0  158.28   16.10
  17 -10   0  138.29   15.50
 -17  10   0  133.69   12.30
 -18 -10   0   32.50   14.00
 -18 -10   0   38.30   13.70
  18 -10   0   65.19   12.10
  18  10   0   50.89   11.90
 -18  10   0   29.70   11.40
 -19 -10   0   -4.40   15.70
 -19 -10   0   27.70   14.00
 -19  10   0   -5.30   10.40
   0 -11   0   -1.80    7.10
   0 -11   0   -1.80    5.50
   0 -11   0   -4.70    4.40
   0 -11   0    1.00    3.80
   0  11   0   -5.40    7.00
   0  11   0    0.40    5.90
   0  11   0   -0.70    4.40
  -1 -11   0  525.65   27.60
  -1 -11   0  476.25   30.10
   1 -11   0  521.65   26.70
  -1 -11   0  505.75   28.80
   1 -11   0  482.65   30.90
   1 -11   0  487.45   29.90
  -1 -11   0  478.95   31.70
   1 -11   0  450.75   27.10
   1  11   0  484.55   29.50
  -1  11   0  511.45   31.80
   1  11   0  433.26   31.10
   1  11   0  596.74   36.20
  -1  11   0  519.95   32.20
  -1  11   0  487.05   29.40
  -2 -11   0  256.57   20.50
   2 -11   0  214.88   14.70
  -2 -11   0  257.77   16.10
   2 -11   0  217.68   19.60
   2 -11   0  245.38   14.20
  -2 -11   0  224.18   16.90
   2 -11   0  249.97   18.80
  -2 -11   0  252.27   18.50
   2  11   0  256.67   21.20
  -2  11   0  254.47   20.80
  -2  11   0  219.58   19.00
  -2  11   0  247.58   17.30
   3 -11   0  629.34   36.90
   3 -11   0  621.84   32.90
  -3 -11   0  645.24   35.50
  -3 -11   0  622.54   36.40
  -3 -11   0  576.24   37.00
   3 -11   0  664.33   32.50
  -3 -11   0  614.14   38.00
   3 -11   0  660.33   38.70
  -3  11   0  665.03   36.90
   3  11   0  672.93   39.50
  -3  11   0  654.13   38.70
  -3  11   0  651.43   39.40
   4 -11   0  303.87   15.80
   4 -11   0  301.77   21.10
  -4 -11   0  298.77   21.20
   4 -11   0  300.47   21.50
  -4 -11   0  302.77   22.70
  -4 -11   0  273.27   22.60
  -4  11   0  301.17   22.30
  -4  11   0  294.67   23.20
  -4  11   0  274.67   20.30
   4  11   0  323.27   24.40
   5 -11   0  504.65   31.60
  -5 -11   0  534.85   34.20
  -5 -11   0  535.95   33.00
  -5 -11   0  577.34   33.30
   5 -11   0  573.34   33.90
  -5 -11   0  537.75   31.40
  -5  11   0  530.95   34.40
  -5  11   0  564.14   32.10
  -5  11   0  537.75   34.50
  -5  11   0  501.05   31.90
   5  11   0  501.35   35.00
  -6 -11   0  176.88   19.40
   6 -11   0  185.08   14.30
  -6 -11   0  178.38   18.60
   6 -11   0  171.38   16.80
  -6 -11   0  183.18   15.20
  -6 -11   0  174.38   17.20
  -6  11   0  148.59   15.00
   6  11   0  205.68   19.50
  -6  11   0  189.98   15.40
  -6  11   0  140.99   17.30
  -6  11   0  186.08   17.90
  -7 -11   0  174.98   18.40
  -7 -11   0  185.48   17.00
  -7 -11   0  187.58   17.00
   7 -11   0  197.78   16.10
   7 -11   0  206.38   18.10
  -7 -11   0  193.58   18.70
  -7  11   0  207.88   15.70
  -7  11   0  211.38   16.40
  -7  11   0  180.68   16.90
  -7  11   0  190.38   18.40
   7  11   0  183.88   20.80
   8 -11   0   18.30    2.00
  -8 -11   0    8.20    7.70
   8 -11   0   13.90    1.90
   8 -11   0   19.30    8.70
  -8 -11   0   26.30    9.90
  -8 -11   0   20.60   10.50
  -8 -11   0   10.30    7.40
   8  11   0   12.00    9.90
  -8  11   0   27.00    8.10
  -8  11   0   13.80    9.10
  -8  11   0    5.10    8.60
  -8  11   0    5.70    7.10
  -9 -11   0   54.09   12.10
   9 -11   0   65.19    5.30
   9 -11   0   74.59    5.50
  -9 -11   0   54.89   13.10
  -9 -11   0   70.39   12.10
  -9 -11   0   94.29   12.80
   9 -11   0   66.99   12.00
  -9  11   0   73.59   10.90
   9  11   0   82.89   13.30
  -9  11   0   68.79   10.70
  -9  11   0   59.19   12.50
  -9  11   0   79.69   13.40
 -10 -11   0  786.82   47.50
 -10 -11   0  752.42   45.60
  10 -11   0  804.22   39.60
 -10 -11   0  825.52   47.50
  10 -11   0  812.52   39.50
  10  11   0  780.12   48.00
 -10  11   0  867.91   47.20
 -10  11   0  725.53   46.00
 -10  11   0  740.33   43.90
 -10  11   0  760.02   43.90
 -11 -11   0   88.09   13.70
 -11 -11   0   88.69   14.70
 -11 -11   0   69.29   12.70
  11 -11   0   93.59    8.40
  11 -11   0   86.39    8.10
  11  11   0   77.39   14.50
 -11  11   0   80.99   12.50
 -11  11   0   69.39   14.00
 -11  11   0   85.09   13.90
 -12 -11   0   82.69   16.40
 -12 -11   0   52.89   12.00
  12 -11   0   76.69    8.60
  12 -11   0   78.89   12.00
 -12 -11   0   67.49   12.30
 -12  11   0   65.99   13.10
  12  11   0   90.59   16.00
 -12  11   0   93.89   14.50
 -12  11   0   78.79   11.30
 -13 -11   0  117.79   19.70
  13 -11   0  107.09   10.80
  13 -11   0  109.79   11.10
 -13 -11   0   88.89   16.50
 -13  11   0   91.49   13.40
 -13  11   0   94.39   14.50
  13  11   0  125.19   18.40
 -13  11   0  119.99   15.70
 -14 -11   0  104.39   17.70
  14 -11   0  124.79   12.20
  14 -11   0  113.49   11.80
 -14  11   0  127.39   16.70
 -14  11   0  140.29   15.00
 -14  11   0  107.59   15.20
  14  11   0  109.29   18.00
  15 -11   0   23.60    8.20
 -15 -11   0   24.40   13.30
  15 -11   0   28.30    8.00
 -15 -11   0   -8.00   10.70
  15  11   0   48.80   11.80
  16 -11   0  168.08   15.90
 -16 -11   0  131.69   23.10
 -16 -11   0  130.29   20.10
  16 -11   0  186.38   15.60
  16  11   0  149.88   19.10
 -16  11   0  109.89   14.80
 -16  11   0  165.88   17.40
  17 -11   0   63.79   11.00
 -17 -11   0   34.70   14.30
 -17 -11   0   35.60   18.70
  17  11   0   58.39   13.70
 -17  11   0   41.50   10.00
 -17  11   0   32.90   10.00
 -18 -11   0   41.20   17.90
 -18 -11   0   21.70   14.40
  18 -11   0   30.70   10.50
 -18  11   0   32.70   12.20
  18  11   0    5.20   11.20
   0 -12   0  230.58   15.50
   0 -12   0  248.98   14.70
   0 -12   0  171.48   16.40
   0 -12   0  190.18   17.60
   0  12   0  174.38   18.00
  -1 -12   0  103.89   12.70
  -1 -12   0   84.09   12.70
   1 -12   0   84.99    9.50
  -1 -12   0   86.39   10.30
   1 -12   0  102.99    8.60
  -1 -12   0   99.69    9.80
   1 -12   0   79.39   12.40
   1 -12   0  101.59   13.40
  -1  12   0   80.99   12.80
   1  12   0   70.79   12.80
  -2 -12   0   20.40    9.80
   2 -12   0   20.50    4.70
   2 -12   0   19.30    5.20
   2 -12   0   29.40    8.70
  -2 -12   0   24.30    7.90
   2 -12   0   28.90    7.70
  -2 -12   0   18.20    6.90
  -2 -12   0   15.10    6.20
   2  12   0   28.10   10.80
  -2  12   0   12.70    7.90
   3 -12   0   22.30    9.80
   3 -12   0   34.00    4.70
  -3 -12   0   28.30    8.60
  -3 -12   0   37.10    8.30
   3 -12   0   21.30    9.00
  -3 -12   0   46.20    8.00
   3 -12   0   26.20    5.10
  -3 -12   0   31.90   10.70
   3  12   0   19.80    8.30
  -3  12   0   18.60    8.20
  -4 -12   0   -0.20    6.70
  -4 -12   0   11.50    7.30
   4 -12   0   -3.70    7.30
  -4 -12   0   11.30    9.50
   4 -12   0    6.00    3.00
   4 -12   0    6.70    3.60
   4 -12   0   22.60    8.00
  -4  12   0    9.60    9.50
   4  12   0   14.10   10.40
   5 -12   0   19.00    9.80
  -5 -12   0   12.80    8.50
   5 -12   0   11.40    8.10
  -5 -12   0   11.20    9.80
  -5 -12   0    5.40    8.70
   5 -12   0   11.70    2.70
  -5 -12   0    8.00    6.40
  -5  12   0   11.00    7.40
  -5  12   0   19.10    6.80
   5  12   0   25.00   10.70
  -6 -12   0  125.99   16.20
   6 -12   0   96.19    5.60
  -6 -12   0  122.09   11.40
   6 -12   0  102.19   12.80
   6 -12   0   92.79   12.80
  -6  12   0   74.99   12.80
  -6  12   0  115.29   13.10
  -7 -12   0  131.29   16.80
  -7 -12   0  144.49   17.90
   7 -12   0  139.29   14.90
  -7 -12   0  139.99   21.00
  -7 -12   0  157.68   13.60
   7 -12   0  148.09   16.00
  -7  12   0  119.09   14.50
   7  12   0  109.89   19.10
  -7  12   0  136.99   17.60
  -8 -12   0   28.60   11.40
   8 -12   0   18.40    1.80
  -8 -12   0   24.10    7.30
   8 -12   0   22.20    9.20
  -8 -12   0   23.60   10.80
  -8 -12   0   14.30   11.30
   8 -12   0   16.70    1.80
  -8  12   0   15.70    8.40
  -8  12   0   18.00    9.70
   8  12   0   25.30    9.70
  -9 -12   0  112.69   15.60
  -9 -12   0  159.58   14.20
   9 -12   0  126.39    7.30
  -9 -12   0  109.69   16.60
   9 -12   0  120.69    7.30
  -9 -12   0   93.19   14.50
   9 -12   0  139.49   16.00
   9  12   0  131.09   18.60
  -9  12   0  128.39   14.70
  -9  12   0   80.69   14.70
 -10 -12   0  208.08   20.70
  10 -12   0  240.98   13.00
 -10 -12   0  282.67   21.60
 -10 -12   0  211.18   18.50
  10 -12   0  214.08   12.80
 -10  12   0  195.98   20.70
  10  12   0  204.38   23.60
 -10  12   0  239.68   18.90
 -11 -12   0   24.80   14.90
  11 -12   0   17.20    4.40
 -11 -12   0   21.10   12.40
  11 -12   0   26.70    4.90
 -11 -12   0   27.80    8.90
  11  12   0   16.50   12.00
 -11  12   0   26.30   11.60
 -11  12   0   31.20    9.10
  12 -12   0    4.10    4.60
 -12 -12   0   -1.20    6.50
  12 -12   0   10.20    5.00
 -12 -12   0  -10.90   11.20
 -12 -12   0    7.50   11.80
 -12  12   0   20.60   11.30
 -12  12   0    9.80    9.20
  12  12   0   13.80   11.30
  13 -12   0   19.70    6.20
 -13 -12   0   24.10   14.60
 -13 -12   0   19.70   12.60
  13 -12   0   19.90    6.40
 -13  12   0   13.80   11.80
  13  12   0   28.90   12.40
 -13  12   0    4.90   10.20
  14 -12   0   -1.20    5.90
 -14 -12   0   30.20   13.20
 -14 -12   0    5.00   14.10
 -14  12   0   14.10   14.10
 -14  12   0   13.00   10.00
 -14  12   0    8.40    8.60
  14  12   0    1.90   11.10
 -15 -12   0   67.39   16.10
  15 -12   0   33.80    8.60
 -15 -12   0   22.30   12.60
 -15  12   0   20.50   15.40
 -15  12   0   46.80   12.10
  15  12   0   51.99   14.70
 -15  12   0   57.49   12.90
 -16 -12   0   73.59   17.00
 -16 -12   0   28.80   16.60
  16 -12   0   35.00    9.30
 -16  12   0   40.40   12.00
 -16  12   0   36.30   12.20
  16  12   0   36.00   14.10
 -17 -12   0   24.20   14.60
 -17 -12   0   32.90   19.00
  17  12   0   50.79   14.40
 -17  12   0   28.40   11.80
  18 -12   0   57.29   11.80
 -18 -12   0   59.39   20.00
 -18 -12   0   36.00   12.70
 -18  12   0   27.40   12.20
  18  12   0   25.30   13.20
   0 -13   0    3.90    4.60
   0 -13   0   -2.20    6.30
   0 -13   0  -11.50    4.90
   0 -13   0    3.30    6.80
   0  13   0   -9.30    6.10
  -1 -13   0  220.38   15.60
   1 -13   0  244.08   15.10
   1 -13   0  237.08   20.00
   1 -13   0  203.38   16.00
  -1 -13   0  217.78   19.50
  -1 -13   0  211.98   18.70
  -1 -13   0  250.77   17.70
   1  13   0  259.77   21.60
  -1  13   0  220.48   22.10
   2 -13   0   67.39   11.80
  -2 -13   0   62.09   11.40
  -2 -13   0   97.39   13.60
   2 -13   0   73.09    7.50
   2 -13   0   70.49    8.50
  -2 -13   0   90.09   12.20
   2 -13   0   86.19   15.00
  -2 -13   0   61.69   10.00
  -2  13   0   68.89   12.80
   2  13   0   52.49   12.00
   3 -13   0    7.70    4.80
   3 -13   0    9.00    7.40
  -3 -13   0   -0.80    6.20
   3 -13   0   18.90    7.30
  -3 -13   0   11.60    9.90
  -3 -13   0    2.90    9.70
   3 -13   0    7.10    4.00
  -3 -13   0   16.70    7.40
   3  13   0   15.70   11.60
  -3  13   0    8.20    7.90
  -4 -13   0  535.05   36.90
   4 -13   0  577.54   37.90
  -4 -13   0  602.74   37.10
   4 -13   0  538.35   35.70
   4 -13   0  637.14   30.60
   4 -13   0  573.14   31.10
  -4 -13   0  625.24   36.30
   4  13   0  607.84   39.30
  -4  13   0  624.24   39.70
  -5 -13   0  396.16   27.10
  -5 -13   0  384.16   27.40
   5 -13   0  358.56   21.10
   5 -13   0  413.66   20.10
   5 -13   0  375.06   27.00
  -5 -13   0  433.66   25.70
  -5 -13   0  362.76   28.80
   5 -13   0  395.26   26.50
  -5  13   0  343.97   25.10
  -5  13   0  410.06   28.80
   5  13   0  328.77   28.00
  -6 -13   0   -2.80    7.10
   6 -13   0    0.90    2.00
  -6 -13   0   -3.70    6.80
  -6 -13   0   15.20   10.70
  -6 -13   0    4.50    8.60
   6 -13   0    2.50    5.70
   6 -13   0    2.10    7.00
   6  13   0   -4.90   10.30
  -6  13   0   -0.40    9.70
  -6  13   0   -5.40    7.50
  -7 -13   0   24.10   11.80
  -7 -13   0   25.20    9.00
   7 -13   0   23.60    7.50
   7 -13   0   23.30    2.30
   7 -13   0   18.80   10.10
  -7 -13   0   10.20    8.20
  -7 -13   0   16.60   10.30
   7  13   0    8.20   12.20
  -7  13   0   11.20   10.50
  -7  13   0   17.40   10.00
  -8 -13   0   97.69   14.40
   8 -13   0   91.89    5.10
  -8 -13   0  127.59   16.00
  -8 -13   0   99.99   16.40
  -8 -13   0   91.69   13.60
   8 -13   0  107.59   15.30
   8  13   0  112.29   18.80
  -8  13   0   81.69   16.10
   9 -13   0   -5.10    8.60
  -9 -13   0    1.40    7.90
  -9 -13   0    4.70    8.00
  -9  13   0   -4.60   10.00
  -9  13   0   -3.20    9.40
   9  13   0   -3.60   11.70
 -10 -13   0  398.66   31.10
 -10 -13   0  335.67   29.40
 -10 -13   0  403.16   28.20
  10 -13   0  394.36   20.20
 -10  13   0  372.26   29.40
 -10  13   0  339.57   26.70
  10  13   0  366.66   31.30
 -11 -13   0  100.49   16.00
  11 -13   0  107.29    7.90
 -11 -13   0   89.99   17.10
 -11 -13   0   88.59   17.40
 -11  13   0   99.59   16.30
  11  13   0   87.89   17.90
 -11  13   0  114.59   14.80
  12 -13   0    6.40    4.50
 -12 -13   0    0.50    8.40
 -12 -13   0    8.20   13.10
 -12 -13   0   -0.30   10.10
  12  13   0    3.10   12.10
 -12  13   0    0.50   10.90
 -12  13   0    6.70    9.00
 -13 -13   0  420.66   34.70
  13 -13   0  416.06   23.40
 -13 -13   0  430.26   33.10
 -13  13   0  373.76   27.40
  13  13   0  374.16   32.30
  14 -13   0   93.09   10.40
 -14 -13   0   99.19   18.90
 -14 -13   0   87.69   17.20
 -14  13   0  113.39   15.50
  14  13   0  103.49   18.50
 -14  13   0   59.49   16.90
 -15 -13   0   21.20   14.10
 -15 -13   0   17.70   13.00
  15 -13   0   22.00    7.40
  15  13   0   31.10   14.70
 -15  13   0   24.60   12.10
 -15  13   0   16.20   10.70
  16 -13   0   97.39   11.80
 -16 -13   0   85.49   18.10
 -16 -13   0   47.10   19.20
  16  13   0   63.09   16.90
 -16  13   0   79.19   13.40
 -16  13   0   52.79   13.40
  17 -13   0   57.69   10.50
 -17 -13   0   45.20   14.30
  17  13   0   38.70   15.30
 -17  13   0   43.60   13.00
   0 -14   0  193.98   17.90
   0 -14   0  185.38   15.60
   0 -14   0  215.28   14.90
   0 -14   0  184.18   21.20
   0  14   0  172.48   22.20
  -1 -14   0   10.00    7.30
   1 -14   0    7.40   10.80
   1 -14   0    3.50    6.90
  -1 -14   0   -0.10    5.20
   1 -14   0    3.30    4.90
  -1 -14   0   12.90    8.00
  -1 -14   0  -12.00    6.10
   1 -14   0    1.10    5.90
  -1  14   0   -9.60   10.00
   1  14   0    1.90   11.30
   2 -14   0    2.60    7.80
  -2 -14   0   -0.70    6.10
  -2 -14   0  -13.20    9.50
  -2 -14   0    2.30    5.40
   2 -14   0    4.70    4.50
   2 -14   0   -3.20    5.10
   2 -14   0  -10.60    5.60
  -2 -14   0    4.50    8.20
  -2  14   0  -10.70   10.00
   2  14   0   -1.30    7.80
  -3 -14   0   46.40   10.70
   3 -14   0   35.70   11.60
  -3 -14   0   37.00    8.60
   3 -14   0   51.59    6.40
   3 -14   0   50.09    7.40
  -3 -14   0   42.90    9.80
  -3 -14   0   50.29   13.60
   3 -14   0   44.10   11.30
   3  14   0   45.10   14.50
  -3  14   0   42.60   11.90
   4 -14   0  113.79   15.10
  -4 -14   0   97.59   12.00
  -4 -14   0  114.59   16.50
   4 -14   0   91.89    9.00
  -4 -14   0  105.69   13.80
  -4 -14   0  107.09   15.20
   4 -14   0   89.69   15.70
   4  14   0  109.49   16.80
  -4  14   0   81.49   16.50
   5 -14   0    0.60    4.00
  -5 -14   0   15.30   11.60
   5 -14   0    7.10    3.40
   5 -14   0    2.00    7.60
  -5 -14   0   -6.10    6.20
  -5 -14   0   -1.40    8.00
  -5 -14   0    4.80    8.40
   5 -14   0    3.40    8.70
  -5  14   0   -0.30    6.40
   5  14   0   11.40   12.80
  -5  14   0    5.00   11.10
  -6 -14   0   39.40   11.20
   6 -14   0   46.00    4.30
  -6 -14   0   65.09   11.00
  -6 -14   0   48.20   11.80
   6 -14   0   73.19   14.40
   6 -14   0   36.10    4.80
   6 -14   0   34.40    9.00
  -6 -14   0   45.00   11.50
   6  14   0   43.30   12.60
  -6  14   0   32.60   10.60
  -6  14   0   33.50   13.50
   7 -14   0   54.69    4.80
  -7 -14   0   43.80   13.00
  -7 -14   0   59.69   11.40
   7 -14   0   51.79   13.10
   7 -14   0   57.09    4.10
  -7 -14   0   57.49   16.00
  -7 -14   0   72.59   13.50
   7  14   0   53.99   13.60
  -7  14   0   43.60   12.10
  -7  14   0   39.00   11.40
  -8 -14   0   -1.80   11.20
   8 -14   0    6.00    1.60
   8 -14   0    8.40    9.10
  -8 -14   0   -2.00    5.80
  -8 -14   0    4.80   11.50
  -8 -14   0   11.30   11.00
   8 -14   0   24.20   11.20
  -8  14   0    3.20    7.90
  -8  14   0   -0.10    8.10
   8  14   0    7.10   10.00
  -9 -14   0   36.60   13.70
  -9 -14   0   33.70   13.70
   9 -14   0   43.50    3.10
  -9 -14   0   50.49   10.60
  -9  14   0   39.40   11.00
  -9  14   0   55.39   14.40
   9  14   0   38.10   12.50
 -10 -14   0    2.00    6.70
 -10 -14   0   20.60   12.50
 -10 -14   0   19.70   10.80
  10 -14   0    9.30    2.50
 -10  14   0    8.00    9.00
  10  14   0    1.90   13.00
 -10  14   0   -1.70   10.20
 -11 -14   0   25.90   14.10
 -11 -14   0   13.30   15.00
 -11 -14   0   35.20   12.40
  11 -14   0   34.60    4.40
 -11  14   0   26.80   12.40
  11  14   0   37.10   15.40
 -11  14   0   41.80   11.20
 -12 -14   0    4.40   11.20
  12 -14   0    3.20    4.00
 -12 -14   0   12.30   13.40
 -12  14   0  -18.70    8.20
 -12  14   0    3.80   11.20
  13 -14   0  100.39   10.00
 -13 -14   0  128.99   19.70
 -13 -14   0  121.89   19.90
  13  14   0  118.99   23.60
 -13  14   0  133.19   19.70
 -13  14   0   94.29   15.00
 -14 -14   0   -4.90    8.60
  14 -14   0    9.40    5.50
 -14 -14   0    2.20   11.30
  14  14   0   -6.30   12.80
 -14  14   0    0.10    9.60
 -14  14   0   16.70   13.10
 -15 -14   0   12.70   15.80
  15 -14   0   37.80    8.00
 -15 -14   0   21.30   11.80
 -15  14   0   10.80   11.80
 -15  14   0   33.50   13.20
  15  14   0   46.30   15.10
  16 -14   0   16.60    7.40
 -16 -14   0   -4.10   15.50
 -16 -14   0    4.40   16.40
 -16  14   0  -22.60   11.00
  16  14   0   -2.60   12.70
 -16  14   0  -15.60   11.80
   0 -15   0   -4.00    5.30
   0 -15   0    8.90   11.80
   0 -15   0    1.50    6.50
   0 -15   0   -5.80    6.70
   0  15   0    2.60   12.10
  -1 -15   0  170.38   15.50
   1 -15   0  179.18   13.70
   1 -15   0  189.88   20.40
   1 -15   0  159.88   14.60
  -1 -15   0  190.38   15.10
   1 -15   0  203.28   22.50
  -1 -15   0  197.78   22.30
  -1 -15   0  176.78   19.30
  -1  15   0  184.58   23.60
   1  15   0  165.48   23.00
  -2 -15   0   80.59   10.40
  -2 -15   0   93.19   15.00
  -2 -15   0   66.79   11.00
   2 -15   0   71.49    8.50
  -2 -15   0   83.39   15.50
   2 -15   0   72.59   14.20
   2 -15   0   87.49   16.90
   2 -15   0   67.49    9.30
   2  15   0   60.89   14.10
  -2  15   0   48.40   15.90
  -3 -15   0    0.90    6.00
  -3 -15   0    4.10    7.70
   3 -15   0   23.00    6.30
   3 -15   0   11.60    9.00
  -3 -15   0   -4.80    7.40
  -3 -15   0   14.50    9.30
   3 -15   0    6.10    4.90
   3 -15   0   -7.10    9.50
  -3  15   0    3.70   11.80
   3  15   0   -3.00    8.20
   4 -15   0  333.57   25.50
   4 -15   0  381.46   20.60
  -4 -15   0  414.56   34.30
   4 -15   0  360.46   21.30
   4 -15   0  426.16   30.40
  -4 -15   0  331.37   28.50
  -4 -15   0  387.46   24.70
  -4  15   0  316.47   28.40
   4  15   0  350.46   32.00
  -4  15   0  330.87   25.80
   5 -15   0  140.39    9.60
  -5 -15   0  125.69   18.80
   5 -15   0  129.79   18.50
   5 -15   0  108.49   16.20
   5 -15   0  148.19   10.60
  -5  15   0  126.99   20.50
  -5  15   0  115.29   16.40
  -6 -15   0   13.00   14.30
   6 -15   0    4.90    3.70
   6 -15   0    0.60    3.00
  -6 -15   0  -12.90   10.90
  -6 -15   0   15.00    8.00
  -6 -15   0   -1.90   10.70
   6 -15   0    8.10   11.30
   6 -15   0    2.20    7.00
   6  15   0  -11.80    9.70
  -6  15   0   -2.10    8.60
  -6  15   0    2.20    9.10
   7 -15   0   96.19   14.50
  -7 -15   0   82.49   16.90
  -7 -15   0   47.40   15.60
   7 -15   0   70.09    5.30
   7 -15   0   56.89   12.70
  -7 -15   0   68.59   14.40
   7 -15   0   70.09    5.90
  -7 -15   0   65.39   11.10
   7  15   0   69.09   18.00
  -7  15   0   58.49   13.20
  -7  15   0   76.99   17.10
  -8 -15   0    4.50    8.20
  -8 -15   0    1.20    8.70
   8 -15   0    0.90    1.90
   8 -15   0    5.30    2.20
   8 -15   0   -1.40    9.40
   8 -15   0    1.40    8.20
  -8 -15   0    4.10    8.40
  -8  15   0   14.30   12.40
  -8  15   0   -1.10    6.40
   8  15   0  -19.50   12.90
  -9 -15   0    9.30    9.90
  -9 -15   0   16.70   10.20
  -9 -15   0    7.40    8.80
  -9  15   0   14.30   10.20
  -9  15   0   21.80   13.30
   9  15   0   33.10   15.50
 -10 -15   0  367.36   28.10
 -10 -15   0  399.56   31.90
  10 -15   0  356.16   17.50
 -10 -15   0  354.26   28.80
 -10  15   0  299.17   29.70
 -10  15   0  337.97   26.70
  10  15   0  356.76   32.90
 -11 -15   0   84.09   14.50
  11 -15   0   49.99    5.20
 -11 -15   0   48.00   13.50
 -11 -15   0   60.49   14.40
  11  15   0   47.90   16.80
 -11  15   0   21.40   13.60
 -11  15   0   60.99   13.30
 -12 -15   0    3.10    9.40
 -12 -15   0   20.70   11.40
 -12  15   0  -22.40   10.50
 -12  15   0    5.80    9.90
  12  15   0   -2.10   14.10
 -13 -15   0  164.88   24.70
 -13 -15   0  207.78   25.10
 -13  15   0  216.38   24.20
  13  15   0  126.79   22.90
 -13  15   0  215.88   23.70
  14 -15   0  109.69    9.70
 -14 -15   0   68.99   20.20
 -14 -15   0  113.59   20.90
  14  15   0   64.79   19.20
 -14  15   0   76.69   17.90
 -14  15   0  128.19   19.80
 -15 -15   0   -3.10   15.60
  15 -15   0   18.00    6.30
  15  15   0   12.40   14.70
 -15  15   0   25.80   12.70
 -15  15   0   14.40   11.00
   0 -16   0   41.10    9.50
   0 -16   0   17.80    6.40
   0 -16   0    5.30   11.70
   0 -16   0   47.00   14.70
   0  16   0   24.10   14.30
  -1 -16   0   15.70    8.50
  -1 -16   0   19.70   10.00
   1 -16   0   22.10    7.80
   1 -16   0   35.00   13.90
   1 -16   0   31.40    7.50
  -1 -16   0   28.50   14.00
  -1 -16   0   18.30    7.00
   1  16   0   24.10   14.20
  -1  16   0    1.00   12.90
  -2 -16   0    4.90    8.80
   2 -16   0   15.40    7.20
  -2 -16   0   12.80   12.50
  -2 -16   0   30.20   13.90
   2 -16   0   26.50   13.70
   2 -16   0   17.90    6.30
  -2 -16   0   18.70    8.10
  -2  16   0   22.10   14.50
   2  16   0    5.30   13.50
  -3 -16   0    7.90    9.80
   3 -16   0   29.70   13.30
   3 -16   0    1.70    5.80
  -3 -16   0    1.50    8.40
   3 -16   0    8.00   12.10
  -3 -16   0   -4.00    7.70
   3  16   0  -11.70    8.90
  -3  16   0    2.10   13.10
  -4 -16   0   13.30    9.60
   4 -16   0    8.70    5.80
   4 -16   0    4.30   10.80
   4 -16   0   -0.70    8.50
  -4 -16   0    6.90    7.10
   4 -16   0    3.30    4.60
  -4 -16   0    2.10   12.60
  -4 -16   0   -5.10    8.40
  -4  16   0   10.40   11.60
   4  16   0   22.10   15.50
  -4  16   0   11.50   11.10
   5 -16   0    5.80    4.10
   5 -16   0   -0.70    4.90
   5 -16   0   21.50   13.40
  -5 -16   0   -8.00    8.10
  -5 -16   0    4.70    9.60
  -5 -16   0   13.70   10.00
   5 -16   0   -0.70   10.40
  -5  16   0  -10.60   12.10
  -5  16   0   -7.00    9.30
   5  16   0    5.40   10.30
   6 -16   0   30.70    9.80
  -6 -16   0   16.30   10.60
  -6 -16   0   32.50   14.80
   6 -16   0   29.50    5.50
  -6 -16   0   35.60   12.40
   6 -16   0   21.70   10.30
  -6 -16   0   23.30    9.50
  -6  16   0   43.50   13.60
   6  16   0   20.30   15.60
  -6  16   0   48.20   14.50
  -7 -16   0  126.19   19.10
   7 -16   0  141.69   20.10
   7 -16   0  130.19    9.20
  -7 -16   0  139.79   19.50
   7 -16   0  143.99    8.80
  -7 -16   0  172.88   17.10
  -7 -16   0  137.89   18.90
   7 -16   0  158.18   20.50
  -7  16   0  119.59   20.70
   7  16   0  169.88   24.20
  -8 -16   0   14.80   12.60
  -8 -16   0   25.50   12.10
  -8 -16   0   34.70   12.50
   8 -16   0   20.30    2.90
   8 -16   0   25.90    3.30
  -8  16   0   14.40   13.50
   8  16   0   19.30   12.80
  -9 -16   0   22.50   14.80
  -9 -16   0   18.40   10.60
  -9 -16   0   24.10   13.60
   9  16   0    6.90   10.60
  -9  16   0    3.10   12.40
  -9  16   0    8.40   12.00
 -10 -16   0   -3.00   10.10
 -10 -16   0   -4.00    7.00
 -10 -16   0   -0.90   12.70
 -10  16   0   -0.30    9.50
 -10  16   0   10.40   13.40
  10  16   0   21.00   13.10
 -11 -16   0    6.70   14.10
 -11 -16   0  -11.20   13.20
 -11  16   0    0.90   10.10
 -11  16   0   10.60   13.40
  11  16   0    6.10   15.60
 -12 -16   0  -10.90   13.50
 -12 -16   0    2.50   10.80
  12  16   0   -4.30   14.10
 -12  16   0    1.80   10.50
 -12  16   0  -12.00   14.20
 -13 -16   0   16.40   12.20
  13 -16   0   47.10    5.10
 -13 -16   0   49.99   18.80
 -13  16   0   38.10   12.80
 -13  16   0   45.50   15.90
  13  16   0   50.59   17.20
 -14 -16   0   21.50   12.30
 -14 -16   0   27.50   16.50
  14 -16   0    3.90    4.40
 -14  16   0  -11.10   12.30
 -14  16   0    0.10   10.50
  14  16   0   -2.10   14.40
   0 -17   0    5.40    6.60
   0 -17   0   -7.40    8.60
   0 -17   0  -12.30   11.20
   0 -17   0  -11.90    6.70
   0  17   0   16.30   11.50
  -1 -17   0   47.40   12.60
   1 -17   0   59.89    9.10
   1 -17   0   46.00   13.50
   1 -17   0   57.29   10.10
   1 -17   0   36.80   11.70
  -1 -17   0   41.70   15.60
  -1 -17   0   54.59    9.90
  -1 -17   0   58.49   10.70
  -1  17   0   34.70   14.00
   1  17   0   46.50   14.30
  -2 -17   0   37.00   10.90
  -2 -17   0   35.60   15.60
  -2 -17   0   34.10    8.40
   2 -17   0   61.59   13.10
   2 -17   0   13.30    7.90
   2 -17   0   43.70   15.40
  -2 -17   0   17.80   13.20
   2 -17   0   44.60    7.90
  -2  17   0   34.20   13.30
   2  17   0   49.90   18.00
  -3 -17   0    4.50    7.00
   3 -17   0   -6.60    5.20
  -3 -17   0   -2.10   13.10
   3 -17   0   24.10   14.30
   3 -17   0    4.30    8.60
  -3 -17   0   21.40   10.60
  -3 -17   0    6.80    9.60
   3 -17   0    6.50    6.30
  -3  17   0   26.50   16.10
   3  17   0   -5.40   14.00
  -4 -17   0   71.39   15.30
   4 -17   0   88.79   10.30
  -4 -17   0  116.69   14.50
   4 -17   0  118.19   10.20
  -4 -17   0  107.89   17.60
   4 -17   0  102.89   17.00
   4 -17   0  100.79   15.00
  -4 -17   0   83.09   14.50
   4  17   0   77.69   17.50
  -4  17   0  102.09   20.90
  -4  17   0   73.09   15.70
  -5 -17   0   43.60   12.90
  -5 -17   0   40.60   16.70
   5 -17   0   51.49   16.50
   5 -17   0   54.19    7.60
   5 -17   0   49.00    6.60
   5 -17   0   31.80   10.70
  -5 -17   0   48.50   12.80
   5  17   0   58.39   18.60
  -5  17   0   45.50   14.60
  -5  17   0   45.10   13.40
   6 -17   0    0.90   11.10
   6 -17   0   -7.90    8.30
  -6 -17   0    4.80    9.90
   6 -17   0    6.80    4.60
   6 -17   0   -5.60    3.60
  -6 -17   0   14.00   11.30
  -6 -17   0   -6.30    7.30
  -6 -17   0   -1.40   10.10
   6  17   0   -6.60   14.90
  -6  17   0    3.90    8.30
  -6  17   0    3.40   13.80
  -7 -17   0    5.50   10.00
   7 -17   0   23.30    4.20
   7 -17   0   24.30    4.70
  -7 -17   0   55.49   11.80
  -7 -17   0   37.00   13.60
   7 -17   0   36.10   12.50
   7  17   0   32.10   14.10
  -7  17   0   14.60   14.80
  -7  17   0   38.30   13.30
   8 -17   0   17.00    3.30
   8 -17   0    4.70    2.80
  -8 -17   0   17.20   14.40
  -8 -17   0    5.80   11.80
   8 -17   0  -10.90    7.00
  -8  17   0    4.40   10.70
  -8  17   0    2.20   10.60
   8  17   0  -17.10   15.50
  -9 -17   0   11.40   12.50
  -9 -17   0   -2.40   10.00
  -9  17   0    7.80   10.90
   9  17   0    7.10   16.10
  -9  17   0   12.70   11.20
 -10 -17   0  156.08   22.50
 -10 -17   0  190.38   25.50
 -10  17   0  146.29   23.60
 -10  17   0  158.48   20.10
  10  17   0  148.39   25.30
 -11 -17   0   11.90   11.40
 -11 -17   0   19.40   11.20
  11  17   0   -4.40   15.30
 -11  17   0   19.10   14.70
 -11  17   0    9.40   11.10
 -12 -17   0   19.20   11.80
 -12 -17   0    8.40   16.00
 -12  17   0   -2.20   10.80
  12  17   0    1.90   11.50
 -12  17   0   -2.50   13.70
 -13 -17   0  121.09   20.60
 -13 -17   0  116.99   22.50
 -13  17   0   86.09   16.10
 -13  17   0   86.59   20.90
  13  17   0   93.29   23.00
   0 -18   0    3.50   10.20
   0 -18   0    7.60   13.20
   0 -18   0   12.40    8.40
   0 -18   0    5.90    6.80
   0  18   0    5.10   11.10
   1 -18   0   81.49   16.30
   1 -18   0  110.39   17.00
  -1 -18   0   66.99   15.50
   1 -18   0   45.40   10.20
  -1 -18   0   84.69   13.50
   1 -18   0   98.79   11.40
  -1 -18   0   79.59   15.30
  -1 -18   0   74.99   11.50
  -1  18   0   76.29   17.80
   1  18   0  101.49   19.40
   2 -18   0  107.89   18.20
   2 -18   0  103.69   12.70
   2 -18   0   92.49   17.80
  -2 -18   0   87.99   19.60
  -2 -18   0  126.29   14.00
  -2 -18   0  117.99   20.10
  -2 -18   0  111.89   15.10
  -2  18   0  100.49   19.70
   2  18   0  148.59   24.70
  -3 -18   0   -2.70   12.60
  -3 -18   0    7.50   14.10
   3 -18   0    6.70    6.80
  -3 -18   0   10.20    8.40
   3 -18   0   -3.00   13.70
   3 -18   0    5.80    6.10
   3 -18   0    1.60   12.50
  -3 -18   0    4.00    9.80
  -3  18   0   -9.80   13.80
   3  18   0    7.80   16.10
  -4 -18   0    2.50    7.80
   4 -18   0  -16.50   13.00
   4 -18   0    1.40   12.30
   4 -18   0    5.50    6.40
  -4 -18   0   -0.80    9.40
   4 -18   0    8.50    5.30
  -4 -18   0    3.40   10.60
  -4 -18   0   -8.40    9.00
  -4  18   0   40.80   17.30
   4  18   0    7.00   12.40
  -4  18   0    3.80   11.30
   5 -18   0   -0.70    5.40
   5 -18   0   14.50   12.60
   5 -18   0   -4.60    5.30
  -5 -18   0    7.00   10.60
  -5 -18   0   -0.90    8.00
   5 -18   0    0.20   10.30
  -5 -18   0    0.10    9.90
   5  18   0   66.09   20.70
  -5  18   0    1.30   11.40
  -5  18   0   -4.00   11.20
  -6 -18   0    5.10   10.70
   6 -18   0   15.60    5.50
  -6 -18   0    7.70   10.50
   6 -18   0   -4.50   11.40
  -6 -18   0    1.00    8.10
   6 -18   0   10.70    4.70
  -6  18   0   -1.70   15.20
   6  18   0   11.80   12.50
  -6  18   0    7.60   11.70
   7 -18   0  128.59    9.90
  -7 -18   0  120.99   21.50
   7 -18   0  116.59   18.50
  -7 -18   0  114.69   18.40
   7 -18   0  144.39    9.50
   7  18   0  113.19   24.20
  -7  18   0  145.39   20.50
  -7  18   0  115.69   20.60
  -8 -18   0   72.69   19.00
  -8 -18   0   72.89   14.80
   8 -18   0   64.19    6.00
   8 -18   0   59.89   14.60
   8 -18   0   66.39    5.80
  -8  18   0   32.10   16.80
  -8  18   0   56.59   14.70
   8  18   0   77.09   21.40
  -9 -18   0   15.90   13.30
  -9 -18   0   29.90   13.30
   9  18   0   25.20   19.10
  -9  18   0   18.00   15.20
  -9  18   0   27.20   13.30
 -10 -18   0   21.80   14.40
 -10 -18   0    8.30   16.00
 -10  18   0    1.50   11.50
  10  18   0   38.10   18.60
 -10  18   0   15.50   14.70
 -11 -18   0  104.09   20.30
 -11 -18   0   91.99   18.20
 -11  18   0   92.19   21.50
  11  18   0   71.79   21.00
 -11  18   0  104.19   17.50
 -12 -18   0   20.00   12.90
 -12 -18   0   16.90   15.80
  12  18   0    2.60   18.20
 -12  18   0   26.80   15.20
 -12  18   0   15.60   13.70
   0 -19   0   13.00   14.00
   0 -19   0    3.00   11.20
   0 -19   0   -0.40    8.50
   0 -19   0    5.30    7.20
   0  19   0   -0.50   11.80
  -1 -19   0   -5.90    7.10
   1 -19   0    3.80    7.10
  -1 -19   0   -1.60    7.70
   1 -19   0   -4.80   10.30
   1 -19   0   -2.50    8.00
   1 -19   0   -5.90    9.00
  -1 -19   0  -10.50    9.10
  -1 -19   0  -10.40    9.70
   1  19   0   16.60   13.70
  -1  19   0    1.70   11.60
  -2 -19   0   -2.80    8.40
   2 -19   0    8.00    8.30
  -2 -19   0    5.90    9.90
  -2 -19   0    8.80   11.40
  -2 -19   0   10.50   14.50
   2 -19   0    7.40   12.10
   2 -19   0   -3.80    6.20
   2 -19   0    5.80   13.50
  -2  19   0    8.50   12.50
   2  19   0    2.40   12.70
  -3 -19   0   23.90    9.00
   3 -19   0   15.10    7.70
   3 -19   0   11.80   10.30
   3 -19   0    8.30    6.10
  -3 -19   0   18.90   14.90
  -3 -19   0   12.30    9.80
  -3  19   0   10.50    9.90
  -3  19   0   23.80   14.40
   3  19   0    0.60   18.40
  -4 -19   0   50.39   17.00
  -4 -19   0   14.60   11.60
   4 -19   0   26.60   10.00
   4 -19   0   19.30   10.90
   4 -19   0   19.30    7.50
   4  19   0    6.80   18.00
  -4  19   0    1.50   11.70
  -4  19   0   19.90   17.90
  -5 -19   0   -8.20   13.70
   5 -19   0   -7.20    8.50
  -5 -19   0    6.50   10.90
   5 -19   0   -4.40    5.30
   5 -19   0   -2.60    5.80
  -5  19   0   -7.00   11.60
   5  19   0  -26.30    9.50
  -5  19   0   -5.90   11.60
   6 -19   0    3.40    5.30
  -6 -19   0   15.80   12.10
   6 -19   0    4.60    9.10
  -6 -19   0  -22.00   12.30
   6 -19   0    0.70    4.70
  -6  19   0    8.20   11.70
  -6  19   0   -8.00   14.70
   6  19   0   17.00   18.10
   7 -19   0  -14.50    7.50
  -7 -19   0    1.30   10.70
   7 -19   0   -3.20    4.40
   7 -19   0    1.80    4.50
  -7  19   0    2.20   11.30
   7  19   0  -18.50   16.60
  -7  19   0   -5.60   11.40
  -8 -19   0   35.10   14.40
   8 -19   0   -4.20   11.60
   8 -19   0    6.50    3.40
  -8 -19   0   19.90   12.60
   8 -19   0    3.80    3.30
   8  19   0   -1.20   12.60
  -8  19   0    4.50   16.50
  -8  19   0   -0.60    8.20
  -9 -19   0    5.50   14.90
  -9 -19   0  -16.10   14.10
  -9  19   0   -7.30   10.50
   9  19   0   17.90   14.00
  -9  19   0   -5.80   14.70
 -10 -19   0   12.10   16.90
 -10 -19   0   -5.90   11.60
 -10  19   0    0.60   14.80
 -10  19   0  -13.30   10.80
   0 -20   0   58.09   14.80
   0 -20   0   60.79   12.20
   0 -20   0   51.39   10.70
   0  20   0   40.20   20.60
  -1 -20   0   77.29   14.10
  -1 -20   0   86.99   12.80
   1 -20   0   65.79   18.40
   1 -20   0   67.79   11.00
  -1 -20   0   69.19   15.70
   1 -20   0   79.89   12.90
   1  20   0   79.89   19.70
  -1  20   0   59.09   22.70
   2 -20   0   77.49   18.20
   2 -20   0   98.69   12.20
  -2 -20   0   90.69   17.90
  -2 -20   0  111.79   14.20
   2 -20   0   73.39   12.30
  -2 -20   0  125.19   21.40
  -2  20   0   97.59   20.20
   2  20   0   62.39   21.10
   3 -20   0  -10.00    9.20
   3 -20   0    0.90    7.10
   3 -20   0   -5.00    7.20
  -3  20   0    4.60   13.70
  -3  20   0  -15.50   11.70
  -4 -20   0   31.50   17.20
   4 -20   0   18.30    7.50
   4 -20   0   36.80   15.90
  -4 -20   0   26.00   13.60
   4 -20   0   34.60    8.60
  -4  20   0   68.79   16.80
  -4  20   0   -2.00   16.10
  -5 -20   0   28.30   16.80
   5 -20   0   19.80    6.30
   5 -20   0   28.50   15.50
   5 -20   0   17.70    7.00
  -5 -20   0   21.50   12.10
   5  20   0   19.00   16.00
  -5  20   0  -13.00   11.10
  -5  20   0   19.90   18.50
  -6 -20   0   38.10   17.60
   6 -20   0   59.79    9.40
  -6 -20   0   74.79   15.70
   6 -20   0   49.30   16.60
  -6  20   0   40.20   15.10
  -6  20   0   13.40   19.60
   6  20   0   49.30   22.40
   7 -20   0  190.38   12.90
   7 -20   0  189.48   13.30
  -7 -20   0  190.68   24.30
   7 -20   0  224.68   24.70
  -7 -20   0  178.88   24.40
   7  20   0  189.58   28.20
  -7  20   0  229.68   35.30
  -7  20   0  164.18   23.10
   8 -20   0   55.99    5.80
   8 -20   0   33.20   15.20
   8 -20   0   58.39    5.90
  -8 -20   0   51.49   15.80
  -8 -20   0   46.00   15.40
   8  20   0   47.40   18.60
  -8  20   0   29.40   13.90
   0 -21   0    9.80    9.20
   0 -21   0    2.90   11.40
   0  21   0   -4.90   18.10
  -1 -21   0    5.00   11.50
   1 -21   0    2.10    7.90
   1 -21   0  -35.10   12.40
  -1 -21   0    7.20    9.00
   1 -21   0   14.80    9.70
   1  21   0  -10.50   18.50
  -1  21   0  -17.70   18.10
   2 -21   0   10.60   11.60
  -2 -21   0   79.49   19.70
   2 -21   0   11.20    9.20
   2 -21   0   19.90    8.20
  -2 -21   0   17.30   10.80
  -2  21   0   24.90   12.60
  -2  21   0  -10.10   17.30
   2  21   0   12.90   15.40
   3 -21   0    1.20    7.00
  -3 -21   0    4.20   16.10
  -3 -21   0   13.10   12.00
   3 -21   0    9.80    8.30
   3 -21   0   33.70   19.70
   3  21   0    1.00   13.90
  -3  21   0   13.40   14.50
  -3  21   0   12.50   13.80
  -4 -21   0  -13.20   14.70
   4 -21   0    0.90    6.40
  -4 -21   0    4.70   10.60
   4 -21   0    8.70   17.80
   4 -21   0    8.10    8.70
  -4  21   0   -0.30   17.10
   4  21   0   -2.20   18.60
  -4  21   0    6.10   10.40
  -5 -21   0    1.20   15.80
  -5 -21   0   28.30   13.90
   5 -21   0    7.70    6.80
   5 -21   0  -22.00   10.70
  -5  21   0   23.90   20.10
  -5  21   0   -5.00   14.50
   5  21   0    6.10   14.40
 -21   0   1    8.10    9.50
  20   0  -1   -2.50   10.40
 -19   0   1   -5.90    8.00
 -19   0   1    7.00    7.10
  19   0  -1   38.30   10.50
  19   0  -1    2.20   11.40
  18   0  -1   11.70    8.40
  18   0  -1    7.70   10.10
 -18   0   1  -12.70    6.50
 -18   0   1    4.20    7.70
  17   0  -1   -7.00    9.20
  17   0  -1   -0.30    6.20
 -17   0   1   10.90    8.60
 -17   0   1   -0.50    6.00
 -16   0   1    9.60    6.80
  16   0  -1   -5.50    8.70
  16   0  -1   -3.60    4.50
  16   0  -1    5.50    9.40
 -16   0   1    0.50    7.80
 -15   0   1   -2.60    6.60
  15   0  -1   -4.10    8.10
  15   0  -1   -4.70    7.50
 -14   0   1    9.60    6.60
  14   0  -1    0.10    7.50
  14   0  -1    7.00    4.70
  14   0  -1   -4.10    7.50
 -14   0   1   -9.90    4.20
  13   0  -1    2.70    6.50
 -13   0   1    1.40    5.70
 -13   0   1   -2.00    4.80
  13   0  -1   -9.30    4.10
  13   0  -1   -4.50    6.30
  12   0  -1   -2.30    4.50
 -12   0   1    3.10    4.70
  12   0  -1    1.40    4.20
  12   0  -1    0.30    3.50
 -12   0   1   -1.10    4.90
 -11   0   1   -3.40    4.30
  11   0  -1    1.00    3.80
 -11   0   1   -1.40    3.60
  11   0  -1   -3.60    4.90
 -11   0   1   -4.70    3.70
  11   0  -1   -1.80    5.20
  10   0  -1   -1.20    4.80
  10   0  -1   -3.80    4.80
 -10   0   1   -1.20    3.20
  10   0  -1    1.80    3.10
 -10   0   1    2.70    3.90
 -10   0   1   -3.40    4.10
  -9   0   1   -2.30    3.20
   9   0  -1   -2.40    3.90
  -9   0   1    1.90    2.90
   9   0  -1   -0.70    3.00
   9   0  -1  -10.50    3.70
  -9   0   1   -0.40    3.80
   8   0  -1   -0.50    2.30
   8   0  -1    1.10    2.90
  -8   0   1   -2.30    2.80
   8   0  -1   -4.00    3.30
  -8   0   1   -2.70    2.30
  -8   0   1    1.50    3.50
   7   0  -1   -4.50    3.10
  -7   0   1   -3.10    2.50
  -7   0   1    0.60    2.20
   7   0  -1   -1.00    2.60
  -7   0   1   -1.60    3.00
   7   0  -1   -1.70    2.90
  -6   0   1    1.40    1.10
  -6   0   1   -8.30    2.10
   6   0  -1   -0.20    1.70
   6   0  -1   -1.50    0.90
   6   0  -1   -1.20    2.80
   6   0  -1    0.40    0.90
   6   0  -1   -0.30    2.80
  -6   0   1   -1.10    1.80
  -6   0   1    2.40    2.60
   5   0  -1   -1.80    2.20
  -5   0   1   -2.00    1.60
  -5   0   1    4.50    2.10
  -5   0   1   -2.70    2.00
   5   0  -1    2.40    2.60
   5   0  -1   -0.60    0.90
  -5   0   1   -1.30    1.10
   5   0  -1    2.50    1.70
   4   0  -1   -1.10    1.90
  -4   0   1    1.50    1.60
  -4   0   1    0.20    2.10
  -4   0   1   -0.70    1.10
   4   0  -1   -1.30    1.00
  -4   0   1   -0.20    1.70
   4   0  -1   -0.50    1.50
   3   0  -1    2.30    1.10
   3   0  -1    0.00    1.40
  -3   0   1   -0.10    1.00
  -3   0   1    1.70    1.30
   3   0  -1    1.00    0.90
  -3   0   1   -1.60    1.40
  -3   0   1    0.30    1.00
   2   0  -1   -0.50    0.30
  -2   0   1   -1.00    0.40
   2   0  -1    0.20    0.90
   2   0  -1   -0.10    0.50
   2   0   1    0.00    1.00
   2   0   1    0.30    0.70
  -2   0  -1   -0.50    0.40
  -2   0  -1    0.50    0.90
  -3   0  -1    3.00    1.80
   3   0   1    0.10    1.50
   3   0   1    2.10    1.60
  -3   0  -1   -1.60    1.30
  -3   0  -1    0.00    0.80
  -3   0  -1    0.20    1.40
   4   0   1    0.40    1.40
  -4   0  -1    4.40    2.20
   4   0   1    2.50    2.10
  -4   0  -1   -0.70    2.30
   5   0   1   -2.20    2.60
  -5   0  -1   -1.70    2.60
   5   0   1    2.10    2.60
  -5   0  -1   -1.30    2.10
  -5   0  -1    2.70    2.30
   5   0   1   -1.20    2.00
  -6   0  -1    2.00    2.60
  -6   0  -1    1.30    3.00
   6   0   1   -0.60    2.40
  -6   0  -1   -0.20    2.40
   6   0   1   -1.20    2.90
   6   0   1   -2.40    3.20
   7   0   1   -2.50    3.60
   7   0   1   -0.70    2.30
  -7   0  -1    4.10    3.00
  -7   0  -1    1.70    2.70
  -7   0  -1   -0.30    3.10
   7   0   1    1.80    2.60
   8   0   1    1.50    2.90
   8   0   1    0.60    4.20
  -8   0  -1    1.10    3.00
  -8   0  -1    2.10    3.70
   8   0   1   -2.80    3.50
  -8   0  -1    0.90    3.10
   9   0   1   -4.20    2.80
  -9   0  -1   -2.20    3.80
   9   0   1   -4.40    3.90
   9   0   1   -0.30    4.80
  -9   0  -1    3.80    3.60
  -9   0  -1    0.40    3.50
  10   0   1    3.20    5.60
  10   0   1    4.50    4.20
 -10   0  -1   -3.80    3.30
 -10   0  -1    7.40    4.30
 -10   0  -1    5.20    4.80
  10   0   1    0.20    4.50
  11   0   1   -3.40    5.10
 -11   0  -1   -7.90    4.00
  11   0   1    0.20    3.80
 -11   0  -1   -1.20    4.20
  11   0   1   -4.20    5.60
 -11   0  -1   -3.50    4.30
  12   0   1   -3.20    3.80
 -12   0  -1   -6.00    4.80
  12   0   1   -1.20    4.40
  12   0   1   -5.90    5.50
 -12   0  -1    0.30    4.30
  13   0   1   -5.60    6.50
  13   0   1    3.50    5.80
 -13   0  -1   -5.10    5.40
 -13   0  -1   -0.30    5.10
  13   0   1   -2.80    5.10
  14   0   1    3.80    5.90
  14   0   1   -2.50    5.70
  14   0   1  -10.60    6.60
 -14   0  -1   -5.10    5.80
 -14   0  -1    2.60    6.60
 -15   0  -1   -8.00    6.20
  15   0   1   12.40    9.50
 -15   0  -1   -0.90    5.90
  15   0   1   -1.40    5.00
  15   0   1   -2.60    7.60
  16   0   1  -16.10    7.90
  16   0   1    3.90    9.10
 -16   0  -1    4.90    7.40
 -16   0  -1   -9.50    7.40
 -17   0  -1  -10.00    6.70
  17   0   1   -1.10    9.30
 -17   0  -1   -2.30    6.60
 -18   0  -1    1.00    9.70
  18   0   1   -3.30   10.20
  18   0   1    3.40   10.70
 -19   0  -1   20.30    9.00
  19   0   1   -1.70   11.00
 -20   0  -1    0.70    9.50
  20   0   1   -5.80   11.20
 -21   0  -1   11.50   10.60
  21   0   1   -5.80   13.00
 -21  -1   1    4.10    9.20
 -21   1   1   10.80    9.00
 -20  -1   1  261.07   21.00
  20  -1  -1  185.38   23.50
  20   1  -1  229.28   26.10
 -20   1   1  257.17   19.70
 -19  -1   1  219.68   21.00
 -19  -1   1  249.28   23.10
  19  -1  -1  357.26   26.60
  19  -1  -1  224.18   22.30
  19   1  -1  231.78   26.60
  19   1  -1  272.57   25.40
 -19   1   1  233.78   20.70
 -19   1   1  286.77   20.20
 -18  -1   1  115.59   15.00
  18  -1  -1   72.49   15.00
  18  -1  -1   93.99   11.30
  18  -1  -1   99.79   15.30
 -18  -1   1   84.49   12.00
  18   1  -1  103.39   15.60
 -18   1   1   81.39   12.60
 -18   1   1  118.49   13.00
  18   1  -1   76.59   16.40
  17  -1  -1  196.18   19.00
  17  -1  -1  133.89   12.40
 -17  -1   1  159.38   16.30
  17  -1  -1  122.89   17.30
 -17  -1   1  155.18   15.20
  17   1  -1  176.38   20.60
 -17   1   1  163.48   14.20
  17   1  -1  142.99   13.80
  16  -1  -1  215.58   19.70
 -16  -1   1  192.48   17.60
 -16  -1   1  218.48   16.70
  16  -1  -1  213.18   19.70
  16  -1  -1  178.38   14.60
  16   1  -1  196.58   14.80
  16   1  -1  169.98   19.60
  16   1  -1  212.48   20.70
 -16   1   1  200.18   15.50
 -15  -1   1   61.29   10.90
  15  -1  -1   53.29   11.40
  15  -1  -1   43.70   10.90
  15  -1  -1   77.09    9.30
 -15  -1   1   80.09   10.00
 -15   1   1   53.29    8.20
  15   1  -1  106.09   14.80
  15   1  -1   66.99   11.50
 -15   1   1   72.99   10.00
  15   1  -1   81.59    9.30
  14  -1  -1  694.73   36.80
 -14  -1   1  686.83   39.50
  14  -1  -1  726.53   41.10
 -14  -1   1  701.63   37.70
  14  -1  -1  648.24   40.10
 -14   1   1  675.73   38.20
 -14   1   1  703.53   37.20
  14   1  -1  674.13   37.00
 -13  -1   1   79.39    9.20
  13  -1  -1   75.99   11.20
 -13  -1   1   74.59   10.80
  13  -1  -1   82.59   11.80
  13  -1  -1   90.89    8.30
  13   1  -1   83.79   12.70
  13   1  -1  107.99   13.30
 -13   1   1   85.49   10.00
  13   1  -1   72.29    9.10
 -13   1   1   98.19    9.40
 -12  -1   1   80.99    9.70
  12  -1  -1   79.59    7.90
  12  -1  -1   76.09   10.50
  12  -1  -1   67.29    9.80
 -12  -1   1   74.09    8.50
  12   1  -1   87.99    8.70
  12   1  -1   70.19   11.00
  12   1  -1   65.89   10.90
 -12   1   1   74.09    9.00
 -12   1   1   70.19    7.80
 -11  -1   1  348.67   21.70
  11  -1  -1  354.36   22.00
 -11  -1   1  304.67   19.80
  11  -1  -1  307.87   18.90
 -11  -1   1  332.47   20.80
  11  -1  -1  338.87   21.60
  11   1  -1  366.56   19.70
 -11   1   1  324.67   19.40
  11   1  -1  350.66   21.90
 -11   1   1  342.07   20.00
 -11   1   1  351.26   20.80
  11   1  -1  357.06   22.90
  10  -1  -1 1865.41   93.99
 -10  -1   1 1895.91   94.49
 -10  -1   1 1955.40   95.99
 -10  -1   1 1808.12   95.99
  10  -1  -1 1885.71   95.99
  10   1  -1 1999.50   94.39
 -10   1   1 1997.90   94.99
  10   1  -1 1927.91   97.09
 -10   1   1 1833.22   93.99
  10   1  -1 2026.70   96.99
 -10   1   1 1949.60   95.19
   9  -1  -1  142.99   11.50
  -9  -1   1  168.28   10.60
  -9  -1   1  163.08   11.60
   9  -1  -1  152.18   10.10
  -9  -1   1  160.48   12.30
   9   1  -1  154.18    8.10
   9   1  -1  144.89   12.60
  -9   1   1  148.39   10.20
  -9   1   1  147.89   10.50
   9   1  -1  155.98   10.60
   9   1  -1  153.28   11.80
   9   1  -1  156.78    8.10
  -9   1   1  154.68   11.00
   8  -1  -1  275.17   16.20
  -8  -1   1  259.47   15.10
   8  -1  -1  233.18   14.50
  -8  -1   1  250.57   16.10
  -8  -1   1  256.77   16.70
   8   1  -1  274.47   17.00
   8   1  -1  250.07   14.90
   8   1  -1  268.67   13.60
  -8   1   1  280.97   14.90
  -8   1   1  275.87   15.60
   8   1  -1  263.77   13.50
   8   1  -1  260.27   17.10
  -8   1   1  279.87   15.80
  -7  -1   1  410.46   22.40
  -7  -1   1  387.86   22.70
   7  -1  -1  408.06   21.00
  -7  -1   1  375.96   21.20
   7  -1  -1  383.56   22.10
  -7   1   1  387.86   20.90
  -7   1   1  407.96   21.80
  -7   1   1  403.86   19.60
   7   1  -1  401.16   20.30
   7   1  -1  386.76   22.70
   7   1  -1  398.56   22.90
   7   1  -1  407.86   20.30
  -7   1   1  445.56   21.80
   7   1  -1  429.46   21.40
   6  -1  -1    2.50    2.50
   6  -1  -1    1.90    1.70
  -6  -1   1    2.70    2.90
  -6  -1   1    4.60    2.60
   6  -1  -1    0.90    1.10
  -6  -1   1    0.10    2.30
   6   1  -1    2.60    3.20
  -6   1   1    0.00    2.00
   6   1  -1    0.60    2.50
   6   1  -1    1.70    1.60
  -6   1   1    1.30    2.40
  -6   1   1    2.30    1.20
   6   1  -1    1.30    1.70
   6   1  -1    2.20    2.40
  -6   1   1    4.60    2.80
   5  -1  -1  162.08    8.40
  -5  -1   1  152.08    9.20
   5  -1  -1  157.78    9.60
   5  -1  -1  157.98    8.80
  -5  -1   1  156.38    8.90
  -5  -1   1  158.28   10.00
  -5  -1   1  145.39    9.90
   5   1  -1  167.58   10.40
   5   1  -1  154.48    8.60
   5   1  -1  163.58    9.20
   5   1  -1  135.99   10.10
  -5   1   1  156.68    8.30
  -5   1   1  164.48    9.50
  -5   1   1  163.68    9.30
   5   1  -1  165.88    8.90
   4  -1  -1 3994.10  191.78
  -4  -1   1 3968.90  192.88
   4  -1  -1 3935.41  191.78
  -4   1   1 3949.60  191.68
   4   1  -1 3959.80  192.98
   4   1  -1 4001.20  193.08
  -3  -1   1  314.57   16.30
   3  -1  -1  319.87   16.00
   3  -1  -1  326.07   16.20
  -3  -1   1  311.67   16.20
   3  -1  -1  315.37   15.70
  -3  -1   1  318.47   16.80
   3  -1  -1  327.77   16.20
  -3   1   1  319.47   16.00
  -3   1   1  342.07   16.00
   3   1  -1  306.87   16.20
  -3   1   1  328.87   16.10
   3   1  -1  318.97   16.10
  -3   1   1  330.17   15.80
   3   1  -1  262.17   16.70
   3   1  -1  313.97   16.90
   2  -1  -1   28.20    1.90
   1  -1  -1    0.00    0.60
   1  -1  -1   -0.10    0.20
   1  -1  -1    0.10    0.20
   1   1  -1    0.70    0.80
  -1  -1  -1    0.30    0.40
   1  -1   1    0.60    0.50
   1  -1   1    0.10    0.50
   1  -1   1    0.50    0.30
   1   1   1    0.10    0.50
   1   1   1   -0.50    0.50
   2  -1   1  287.07   14.50
  -2  -1  -1  282.47   15.20
  -2  -1  -1  275.07   14.70
  -2  -1  -1  294.97   14.60
   2  -1   1  297.27   14.40
  -2   1  -1  285.47   14.60
  -2   1  -1  280.67   14.50
  -2   1  -1  301.47   14.40
   2   1   1  251.87   14.70
   3  -1   1  156.28    8.30
   3  -1   1  160.08    9.00
  -3  -1  -1  165.48    9.90
  -3  -1  -1  163.18    8.70
   3  -1   1  152.58    8.80
  -3  -1  -1  146.99    9.20
   3  -1   1  161.18    8.80
  -3  -1  -1  157.28    8.90
  -3   1  -1  160.38    8.40
  -3   1  -1  157.88    8.20
   3   1   1  162.28    9.10
   3   1   1  158.78    8.70
  -3   1  -1  161.58    9.40
   3   1   1  151.18    9.30
  -3   1  -1  169.28    8.60
   3   1   1  161.78    9.90
  -3   1  -1  162.28    8.90
  -4  -1  -1  405.06   20.20
   4  -1   1  391.66   20.70
   4  -1   1  430.06   20.80
   4  -1   1  393.46   21.00
  -4  -1  -1  381.46   20.80
  -4  -1  -1  420.66   21.30
  -4  -1  -1  416.66   21.80
   4   1   1  400.26   21.20
   4   1   1  402.36   20.20
  -4   1  -1  408.36   19.70
  -4   1  -1  398.76   20.80
   4   1   1  391.36   21.90
  -4   1  -1  400.66   20.40
  -4   1  -1  404.66   20.70
  -4   1  -1  400.16   19.70
   4   1   1  392.76   20.80
  -5  -1  -1  968.50   47.50
  -5  -1  -1  912.51   46.50
  -5  -1  -1  962.40   45.50
   5  -1   1  933.31   46.30
   5  -1   1  952.40   46.60
  -5  -1  -1  912.31   46.90
  -5   1  -1  911.41   46.20
  -5   1  -1  977.50   46.60
   5   1   1  903.01   46.50
  -5   1  -1  958.30   44.90
   5   1   1  935.41   45.50
  -5   1  -1  935.11   44.90
   5   1   1  929.71   47.60
  -5   1  -1  937.91   46.20
   5   1   1  902.81   45.40
   5   1   1  935.81   47.10
  -6  -1  -1   10.40    1.80
  -6  -1  -1    4.80    2.90
  -6  -1  -1    7.10    3.90
  -6  -1  -1    5.70    2.60
   6  -1   1    8.90    3.00
   6  -1   1    9.20    2.80
  -6   1  -1   11.00    3.30
   6   1   1    2.70    4.00
   6   1   1    6.40    1.80
   6   1   1    7.40    1.80
  -6   1  -1    7.30    2.80
   6   1   1    9.40    3.20
  -6   1  -1   11.50    3.00
   6   1   1    7.70    3.50
  -7  -1  -1    0.20    3.20
   7  -1   1    0.30    2.80
  -7  -1  -1    4.80    3.10
   7  -1   1    5.40    2.80
  -7  -1  -1   -0.30    3.70
   7   1   1    0.80    2.70
  -7   1  -1    2.20    2.70
  -7   1  -1    0.80    2.80
   7   1   1    6.00    3.30
   7   1   1    0.10    1.40
   7   1   1    2.60    1.30
  -7   1  -1    5.40    2.90
   7   1   1    0.10    4.00
   8  -1   1  611.34   30.50
   8  -1   1  551.94   31.00
  -8  -1  -1  597.14   31.40
  -8  -1  -1  583.94   30.50
  -8  -1  -1  569.84   31.80
   8   1   1  574.94   32.30
   8   1   1  584.14   28.10
   8   1   1  566.94   31.60
  -8   1  -1  587.34   30.40
  -8   1  -1  565.64   30.30
   8   1   1  601.94   30.60
  -8   1  -1  569.34   30.80
   9  -1   1   92.79    9.50
  -9  -1  -1  119.89    9.80
   9  -1   1  111.69    8.50
  -9  -1  -1  102.29   10.70
  -9  -1  -1   98.09    8.80
   9   1   1  111.69    8.70
   9   1   1   92.89   10.40
  -9   1  -1  109.29    8.70
  -9   1  -1  111.59    9.20
   9   1   1  111.69   11.30
 -10  -1  -1  372.26   23.00
 -10  -1  -1  395.86   22.40
 -10  -1  -1  359.56   21.40
  10  -1   1  341.67   20.90
  10  -1   1  390.36   22.30
  10   1   1  330.57   23.00
 -10   1  -1  373.46   21.40
 -10   1  -1  381.26   21.20
  10   1   1  380.66   23.60
  10   1   1  394.06   21.50
 -10   1  -1  363.16   22.00
  11  -1   1  190.88   12.70
  11  -1   1  186.48   14.50
 -11  -1  -1  174.18   14.70
  11  -1   1  186.38   15.10
 -11  -1  -1  172.58   13.10
 -11  -1  -1  183.48   13.70
 -11   1  -1  186.18   12.90
  11   1   1  167.48   15.60
  11   1   1  197.38   15.50
  11   1   1  178.78   12.90
 -11   1  -1  183.48   13.90
 -12  -1  -1   44.30    7.20
  12  -1   1   50.09    7.10
  12  -1   1   36.60    8.70
  12  -1   1   47.80    8.50
 -12  -1  -1   25.90    7.50
  12   1   1   25.60    8.20
 -12   1  -1   35.50    6.80
 -12   1  -1   44.00    7.10
  12   1   1   46.80    8.80
  12   1   1   33.60    6.50
  13  -1   1  442.46   25.00
 -13  -1  -1  449.06   25.80
 -13  -1  -1  435.66   27.20
  13  -1   1  433.46   27.60
  13  -1   1  443.56   28.40
  13   1   1  416.96   25.00
  13   1   1  392.76   27.70
 -13   1  -1  402.26   25.60
 -13   1  -1  419.26   25.40
  13   1   1  458.35   29.30
  14  -1   1  793.82   46.30
 -14  -1  -1  860.71   44.50
  14  -1   1  774.72   46.60
 -14  -1  -1  836.92   46.00
  14  -1   1  878.41   43.90
  14   1   1  789.12   43.90
 -14   1  -1  799.62   43.70
 -14   1  -1  800.92   44.60
  14   1   1  814.12   47.20
 -15  -1  -1   11.30    6.80
  15  -1   1    8.70    5.50
  15  -1   1   -0.90    7.70
 -15  -1  -1    1.00    7.20
  15  -1   1   17.40    7.60
  15   1   1    0.90    9.00
  15   1   1    2.10    6.00
  15   1   1   10.40    9.70
 -15   1  -1    8.40    7.40
 -15   1  -1   14.20    6.70
 -16  -1  -1   73.69   12.30
  16  -1   1   92.09   13.60
  16  -1   1   76.39   10.50
 -16  -1  -1  103.09   12.20
  16   1   1  106.19   15.30
 -16   1  -1   99.19   11.80
  16   1   1   67.49   14.20
 -16   1  -1   72.79   10.90
  17  -1   1   18.40    8.20
 -17  -1  -1   20.80    9.10
 -17  -1  -1   24.60    9.40
  17  -1   1   42.10   10.60
 -17   1  -1   23.10    9.10
  17   1   1   23.50   11.50
  17   1   1   14.70    8.80
 -17   1  -1   17.80    8.60
 -18  -1  -1  139.39   15.40
  18  -1   1  127.79   17.50
 -18  -1  -1  151.88   16.80
  18  -1   1  136.59   18.20
 -18   1  -1  146.29   17.60
  18   1   1  119.99   18.50
 -18   1  -1  131.29   14.60
  18   1   1  165.08   19.80
 -19  -1  -1  268.37   21.10
  19  -1   1  249.08   24.90
 -19   1  -1  235.68   20.60
  19   1   1  277.67   24.50
  20  -1   1  241.58   26.40
 -20  -1  -1  229.28   21.40
  20   1   1  189.48   23.80
 -20   1  -1  253.17   21.00
  21  -1   1   20.50   13.70
 -21  -1  -1    1.00    9.20
  21   1   1   10.90   12.10
 -21   1  -1   27.90   11.20
 -21  -2   1   36.80   11.50
  20  -2  -1   -8.00    7.20
 -20  -2   1   -3.50    9.40
 -20   2   1    8.20    8.20
  20   2  -1   19.60   13.00
 -19  -2   1   -2.30    8.70
 -19  -2   1   -9.10    8.90
  19  -2  -1   29.90   11.40
  19  -2  -1    2.40    9.70
 -19   2   1   -7.10    7.50
  19   2  -1   27.90   12.00
 -19   2   1    0.90    7.30
  19   2  -1    2.20   11.70
 -18  -2   1   15.40    8.10
  18  -2  -1   20.30    9.70
 -18  -2   1   17.60    9.90
  18  -2  -1    9.30   10.10
  18  -2  -1    7.00    6.50
  18   2  -1   15.70   11.40
 -18   2   1    9.90    7.60
  18   2  -1    4.00    8.90
 -18   2   1   -0.10    6.90
 -17  -2   1   51.89   11.30
  17  -2  -1   51.59    8.70
  17  -2  -1   70.49   13.40
 -17  -2   1   81.39   11.20
  17  -2  -1   52.29   12.20
 -17   2   1   60.59    9.80
 -17   2   1   50.59    9.40
  17   2  -1   58.89   14.00
  17   2  -1   49.60   13.30
 -16  -2   1   60.99    9.70
  16  -2  -1   47.70   11.80
 -16  -2   1   49.99   11.00
  16   2  -1   53.39   13.00
  16   2  -1   39.40   11.60
 -16   2   1   30.20    8.40
  16   2  -1   38.80    7.90
  15  -2  -1   85.09   12.70
 -15  -2   1   69.29   10.10
  15  -2  -1   82.79    9.40
  15  -2  -1   75.89   12.10
 -15  -2   1   82.09   12.50
  15   2  -1   73.49   13.80
  15   2  -1   55.09   12.80
 -15   2   1   74.69   10.00
 -15   2   1   70.99    9.40
  15   2  -1   98.29   10.40
  14  -2  -1   53.59    7.70
  14  -2  -1   44.10    9.80
 -14  -2   1   40.90    8.20
 -14  -2   1   50.19   10.00
 -14   2   1   45.60    7.80
  14   2  -1   46.80   11.70
 -14   2   1   39.70    7.90
  14   2  -1   55.09   10.30
  14   2  -1   49.10    7.90
 -13  -2   1  128.59   11.90
  13  -2  -1  107.39   14.80
  13  -2  -1  111.99    9.80
 -13  -2   1  113.09   11.80
  13   2  -1  133.89   15.60
  13   2  -1  119.09   10.40
 -13   2   1  110.49   10.30
  13   2  -1  100.89   12.80
  12  -2  -1    9.70    3.80
 -12  -2   1    4.00    4.90
  12  -2  -1    1.50    5.10
 -12  -2   1   10.90    6.90
 -12   2   1   20.60    5.30
  12   2  -1   18.50    7.70
  12   2  -1   15.20    5.10
  12   2  -1    8.60    7.50
 -12   2   1   11.40    5.10
  11  -2  -1   40.10    6.90
  11  -2  -1   16.70    4.50
  11  -2  -1   23.70    5.00
 -11  -2   1   34.50    6.20
 -11  -2   1   18.00    6.20
 -11  -2   1   30.00    7.60
 -11   2   1   35.30    5.70
 -11   2   1   35.00    6.10
  11   2  -1   25.60    7.00
  11   2  -1   32.40    3.40
 -11   2   1   34.80    5.20
  11   2  -1   26.50    5.40
  11   2  -1   32.20    3.30
 -10  -2   1   11.70    6.20
 -10  -2   1   21.80    5.10
 -10  -2   1   17.00    5.70
  10  -2  -1   15.60    4.20
  10  -2  -1   26.70    6.20
  10  -2  -1   14.30    5.20
  10   2  -1   31.20    5.30
  10   2  -1   18.00    3.20
 -10   2   1   18.30    4.90
  10   2  -1   17.50    3.00
  10   2  -1    6.50    5.00
 -10   2   1   15.90    4.50
  10   2  -1   13.40    6.40
 -10   2   1   17.80    4.40
   9  -2  -1   96.89    9.30
  -9  -2   1  114.79   10.00
  -9  -2   1  111.39    8.90
   9  -2  -1   99.09    9.50
   9  -2  -1  115.89    8.00
  -9  -2   1  107.29   12.30
  -9   2   1   94.09    8.30
   9   2  -1  106.69    7.30
   9   2  -1  123.39   10.50
   9   2  -1  107.39    9.80
  -9   2   1   95.29    7.90
   9   2  -1  112.59    8.60
  -9   2   1  102.19    8.10
   8  -2  -1  321.67   18.60
  -8  -2   1  300.37   17.80
  -8  -2   1  329.77   19.10
   8  -2  -1  321.37   17.10
   8  -2  -1  314.57   18.30
  -8   2   1  299.07   17.00
   8   2  -1  314.27   20.00
   8   2  -1  310.07   16.80
  -8   2   1  309.47   17.40
   8   2  -1  319.37   17.70
  -8   2   1  305.67   15.80
  -8   2   1  304.67   15.90
  -8   2   1  340.37   17.50
   8   2  -1  300.47   19.10
   7  -2  -1  353.06   18.20
   7  -2  -1  364.56   19.90
  -7  -2   1  374.56   20.60
  -7  -2   1  373.96   19.90
   7  -2  -1  362.86   19.00
   7  -2  -1  347.97   20.00
   7   2  -1  347.47   21.10
  -7   2   1  348.47   19.00
   7   2  -1  357.66   19.60
   7   2  -1  363.76   19.10
  -7   2   1  357.06   19.10
   7   2  -1  365.16   21.60
  -7   2   1  364.96   18.40
  -7   2   1  367.56   19.30
  -6  -2   1  117.39    8.30
   6  -2  -1  116.59    8.40
   6  -2  -1  114.69    8.00
   6  -2  -1  117.29    7.30
   6  -2  -1  113.79    7.50
  -6  -2   1  130.69    8.90
   6   2  -1  130.39    8.30
   6   2  -1  135.89    9.30
   6   2  -1  117.99    9.30
  -6   2   1  127.69    7.40
  -6   2   1  118.19    7.60
  -6   2   1  129.89    7.70
   6   2  -1  127.49    8.00
  -6   2   1  122.39    7.60
   5  -2  -1   55.39    4.60
   5  -2  -1   64.89    4.90
  -5  -2   1   68.99    5.50
   5  -2  -1   57.09    4.70
   5  -2  -1   56.59    4.30
   5   2  -1   60.29    5.20
  -5   2   1   69.19    4.60
   5   2  -1   67.29    6.80
  -5   2   1   63.59    4.50
  -5   2   1   61.49    4.40
   5   2  -1   64.69    6.50
  -5   2   1   65.99    4.90
   5   2  -1   55.89    5.00
   4  -2  -1  264.67   14.60
   4  -2  -1  270.37   14.30
   4  -2  -1  261.67   14.20
   4  -2  -1  290.67   14.30
  -4  -2   1  270.77   15.50
  -4  -2   1  282.27   14.90
  -4  -2   1  282.07   15.10
  -4   2   1  273.97   14.80
   4   2  -1  284.67   15.80
  -4   2   1  267.97   14.20
  -4   2   1  265.27   13.90
   4   2  -1  277.77   14.80
   4   2  -1  271.87   14.80
   4   2  -1  279.97   15.70
  -4   2   1  290.07   14.00
   3  -2  -1   23.10    2.00
  -3  -2   1   21.80    3.00
   3  -2  -1   21.30    2.00
   3  -2  -1   18.00    2.90
  -3  -2   1   18.40    3.50
  -3  -2   1   21.50    3.30
   3  -2  -1   25.60    2.60
  -3  -2   1   17.40    3.00
  -3   2   1   22.20    3.20
   3   2  -1   20.50    3.10
   3   2  -1   21.50    3.10
  -3   2   1   20.00    1.50
  -3   2   1   21.40    1.60
  -3   2   1   23.60    2.50
   3   2  -1   22.30    3.10
   3   2  -1   25.90    3.10
  -3   2   1   23.10    2.40
   3   2  -1   25.20    3.90
   2  -2  -1  194.38   10.10
  -2  -2   1  194.48   10.90
  -2  -2   1  190.48   10.80
   2  -2  -1  176.88   10.70
  -2  -2   1  195.48   10.80
  -2  -2   1  190.88   10.80
   2   2  -1  206.78   11.30
  -2   2   1  202.58   10.90
  -2   2   1  189.38   10.10
   1  -2   1  366.56   18.60
  -1  -2  -1  379.56   19.10
   1  -2   1  340.97   18.60
  -1  -2  -1  355.66   19.00
  -1   2  -1  377.26   18.70
   1   2   1  383.96   19.10
  -1   2  -1  364.16   19.10
  -2  -2  -1  906.01   44.00
   2  -2   1  889.91   42.80
  -2  -2  -1  947.71   44.80
   2  -2   1  888.31   43.80
   2  -2   1  877.01   42.80
   2  -2   1  907.91   43.80
   2  -2   1  894.51   43.90
  -2  -2  -1  895.41   44.00
  -2  -2  -1  896.41   44.10
  -2   2  -1  877.91   44.00
   2   2   1  897.01   44.00
  -2   2  -1  881.31   43.80
   2   2   1  863.41   44.10
   2   2   1  902.91   43.90
  -2   2  -1  913.71   43.70
   2   2   1  855.51   44.40
  -3  -2  -1  150.28    9.00
   3  -2   1  148.29    8.50
  -3  -2  -1  159.98   10.40
  -3  -2  -1  152.58    9.10
   3  -2   1  143.59    8.00
  -3  -2  -1  137.39    8.80
   3  -2   1  137.89    7.80
   3   2   1  140.79    8.80
   3   2   1  145.09    9.00
  -3   2  -1  153.58    8.70
   3   2   1  139.49    8.80
  -3   2  -1  149.59    7.40
  -3   2  -1  140.39    8.30
  -3   2  -1  149.19    7.40
  -3   2  -1  137.39    8.30
   3   2   1  165.58   10.00
  -4  -2  -1    5.80    4.00
   4  -2   1   -1.10    1.90
   4  -2   1    4.60    2.20
  -4  -2  -1    4.20    2.80
  -4  -2  -1   -3.60    2.50
  -4  -2  -1    0.10    2.60
   4  -2   1    2.40    1.60
   4   2   1    2.70    3.60
   4   2   1    0.70    2.70
  -4   2  -1    3.40    1.40
  -4   2  -1    4.50    2.20
   4   2   1   -3.40    2.50
  -4   2  -1   -0.60    2.00
  -4   2  -1    5.60    2.20
  -4   2  -1    2.20    1.60
   5  -2   1    5.40    2.80
   5  -2   1    4.00    2.20
   5  -2   1    3.80    2.30
  -5  -2  -1    6.60    3.20
  -5  -2  -1   -0.50    2.70
   5   2   1    4.50    3.30
   5   2   1    1.80    3.80
   5   2   1    4.90    2.90
  -5   2  -1    8.80    2.00
   5   2   1    6.50    2.60
  -5   2  -1    4.60    2.10
  -5   2  -1    2.60    1.90
  -5   2  -1    2.20    2.20
  -5   2  -1    4.30    2.00
  -6  -2  -1   -1.10    2.00
   6  -2   1   -3.00    2.30
  -6  -2  -1   -1.30    3.00
   6  -2   1    2.70    2.30
   6  -2   1    1.90    2.60
   6   2   1    0.10    2.40
  -6   2  -1    0.30    2.00
  -6   2  -1   -0.50    2.10
   6   2   1    1.50    2.20
   6   2   1   -0.40    2.40
   6   2   1   -0.40    4.00
  -6   2  -1   -2.40    1.80
  -6   2  -1    1.10    2.50
  -6   2  -1   -0.60    1.70
   6   2   1   -3.90    2.20
   7  -2   1   99.19    7.40
  -7  -2  -1   92.09    8.00
   7  -2   1  104.29    7.80
   7  -2   1  101.89    8.20
  -7  -2  -1  114.39    8.90
  -7  -2  -1   98.99    9.90
   7   2   1  111.59   10.20
  -7   2  -1  101.69    5.80
   7   2   1   95.29    7.50
  -7   2  -1  104.09    7.50
   7   2   1   99.89    8.00
   7   2   1   96.19    6.90
  -7   2  -1   95.19    7.70
  -7   2  -1   98.49    7.00
   7   2   1  102.99    8.60
  -7   2  -1   98.89    5.80
  -8  -2  -1  267.57   17.00
  -8  -2  -1  241.08   19.00
  -8  -2  -1  271.57   16.10
   8  -2   1  274.27   15.80
   8  -2   1  274.37   16.90
   8  -2   1  283.37   16.40
  -8   2  -1  262.97   15.60
   8   2   1  258.97   17.50
  -8   2  -1  282.17   15.90
  -8   2  -1  272.67   15.40
   8   2   1  263.27   16.20
   8   2   1  272.57   14.70
   8   2   1  282.47   14.90
   8   2   1  286.67   18.70
  -9  -2  -1  101.59    9.60
   9  -2   1   98.89    8.10
  -9  -2  -1  100.89    9.00
  -9  -2  -1   83.39   10.30
   9  -2   1   92.79   10.30
  -9   2  -1   93.59    8.50
   9   2   1  106.29    6.70
   9   2   1  102.89    6.70
   9   2   1   95.99   11.00
   9   2   1   95.99    8.70
  -9   2  -1   98.69    7.90
  -9   2  -1   98.69    8.50
   9   2   1   88.39   10.40
 -10  -2  -1  137.59   11.60
  10  -2   1  124.99   10.90
 -10  -2  -1  132.09   11.70
  10  -2   1  112.79   11.20
  10  -2   1  150.48   10.20
 -10  -2  -1  133.39   10.80
 -10   2  -1  138.89    9.80
 -10   2  -1  122.29   10.10
  10   2   1  131.09   15.90
  10   2   1  125.49   12.50
  10   2   1  135.59    7.70
  10   2   1  137.89   10.60
  10   2   1  136.39    7.70
 -10   2  -1  119.19   10.20
 -11  -2  -1  144.49   12.00
 -11  -2  -1  156.38   12.90
  11  -2   1  150.38   11.50
 -11  -2  -1  130.29   13.60
  11  -2   1  143.19   12.50
  11   2   1  157.68   15.20
  11   2   1  152.48   11.80
 -11   2  -1  145.49   11.80
  11   2   1  158.58   14.30
 -11   2  -1  165.18   11.90
  12  -2   1   49.20    7.10
  12  -2   1   41.40    7.80
 -12  -2  -1   31.10    8.40
  12   2   1   37.80    9.60
  12   2   1   26.90    8.50
 -12   2  -1   34.40    7.20
 -12   2  -1   42.90    8.40
 -13  -2  -1   -0.20    5.70
 -13  -2  -1   -2.60    6.50
  13  -2   1   -1.40    6.20
  13  -2   1    1.90    5.30
 -13   2  -1    4.20    5.10
  13   2   1    7.10    8.10
  13   2   1    0.00    7.70
 -13   2  -1   -3.30    5.70
  13   2   1   -8.60    4.50
  14  -2   1   77.99   11.40
 -14  -2  -1   52.79   10.70
  14  -2   1   63.69    9.00
 -14  -2  -1   67.59   10.50
 -14   2  -1   62.89    9.30
  14   2   1   58.19   12.90
 -14   2  -1   65.49    9.10
  14   2   1   68.69    9.40
 -15  -2  -1   -1.20    7.60
  15  -2   1    3.20    7.80
  15  -2   1    2.00    7.90
 -15  -2  -1   -0.80    7.60
  15  -2   1   -3.70    5.80
  15   2   1    5.40    9.80
 -15   2  -1    0.70    5.70
 -15   2  -1    0.40    5.50
  15   2   1    5.10    9.40
 -16  -2  -1   38.40   10.00
 -16  -2  -1   41.10    9.80
  16  -2   1   30.10   10.20
  16  -2   1   30.10    8.10
  16  -2   1   44.20   11.40
  16   2   1   20.40    9.80
 -16   2  -1   26.20    7.70
  16   2   1   19.70   11.10
 -16   2  -1   39.70    8.90
  17  -2   1   57.79   13.00
 -17  -2  -1   56.59   11.30
 -17  -2  -1   72.79   13.10
  17  -2   1   95.39   14.60
 -17   2  -1   84.49   11.60
 -17   2  -1   65.89   10.30
  17   2   1   71.39   16.20
  18  -2   1   27.80   11.60
  18  -2   1   56.89   14.10
 -18  -2  -1   44.10   10.50
 -18  -2  -1   52.49   12.00
 -18   2  -1   42.90   10.20
  18   2   1   39.20   13.80
  18   2   1   47.40   14.30
 -18   2  -1   30.50    8.70
  19  -2   1   20.60   11.30
 -19  -2  -1   23.90   10.00
 -19   2  -1   30.10   10.10
  19   2   1   -1.70   13.10
  20  -2   1   39.20   13.70
 -20  -2  -1   10.60   10.70
  20   2   1   23.80   14.50
 -20   2  -1   32.00   10.70
 -21  -2  -1   25.30   10.70
  21  -2   1    4.70   12.40
 -21   2  -1   25.80   10.90
  21   2   1   22.10   14.40
 -21  -3   1   38.60   12.30
 -21   3   1   21.80    8.60
  20  -3  -1   99.69   16.60
 -20  -3   1  130.69   16.50
 -20   3   1  100.19   13.00
  19  -3  -1  137.99   19.60
  19  -3  -1  202.78   20.00
  19  -3  -1  143.69   15.90
 -19  -3   1  172.98   17.10
 -19  -3   1  161.98   19.60
  19   3  -1  137.99   21.50
 -19   3   1  157.58   15.50
  19   3  -1  230.58   26.00
 -19   3   1  138.59   14.60
  18  -3  -1   -9.80    8.50
 -18  -3   1    2.40    8.20
  18  -3  -1   11.10    7.10
 -18  -3   1    3.60    9.40
  18   3  -1   17.20   12.70
  18   3  -1    9.30    8.30
 -18   3   1   -2.20    6.70
  17  -3  -1   80.09   13.50
 -17  -3   1   97.99   12.70
  17  -3  -1   74.09   10.00
 -17  -3   1   78.79   14.20
 -17   3   1   84.19   10.20
  17   3  -1   65.79   15.70
  17   3  -1   82.99   16.00
 -17   3   1  106.29   11.30
 -16  -3   1   48.60   11.50
  16  -3  -1   40.30    8.60
  16  -3  -1   35.30   10.20
 -16  -3   1   76.69   10.80
 -16   3   1   53.09    8.20
 -16   3   1   28.10    8.70
  16   3  -1   56.39   14.00
  16   3  -1   39.20   10.70
 -15  -3   1  -13.50    7.10
  15  -3  -1    4.50    7.40
  15  -3  -1   -7.10    5.90
 -15  -3   1   15.90    8.00
  15  -3  -1    2.00    5.00
  15   3  -1    2.30    9.10
  15   3  -1   -6.60    5.30
  15   3  -1   -9.00    8.50
 -15   3   1   -1.30    4.90
 -15   3   1    2.70    4.90
 -14  -3   1  604.54   36.20
  14  -3  -1  545.55   31.70
  14  -3  -1  583.14   34.90
  14  -3  -1  606.14   35.20
 -14  -3   1  571.14   33.50
  14   3  -1  562.14   36.80
 -14   3   1  589.14   32.00
  14   3  -1  638.24   38.00
  14   3  -1  540.35   32.40
 -14   3   1  619.34   32.20
  13  -3  -1   67.39   10.00
  13  -3  -1   93.69    8.60
  13  -3  -1   78.79   10.70
 -13  -3   1   73.99   11.80
 -13  -3   1   71.29   11.40
  13   3  -1   93.29   12.80
 -13   3   1   76.69    8.50
  13   3  -1   76.09    5.70
 -13   3   1   82.69    8.90
  13   3  -1   75.99   10.20
  13   3  -1   72.39    5.80
  13   3  -1   77.89   11.50
 -12  -3   1   -1.60    4.80
 -12  -3   1    2.40    5.10
  12  -3  -1    3.90    4.00
  12  -3  -1    2.20    5.20
  12  -3  -1    7.90    5.70
 -12  -3   1    4.40    6.70
  12   3  -1   10.40    3.70
  12   3  -1    4.70    4.80
  12   3  -1   13.30    7.60
  12   3  -1    0.80    3.40
 -12   3   1   -0.10    4.00
  12   3  -1    2.10    5.60
 -12   3   1    2.50    4.60
  11  -3  -1    4.50    3.80
 -11  -3   1    0.80    4.80
 -11  -3   1   -0.90    4.50
  11  -3  -1    0.70    4.70
 -11  -3   1    3.70    5.50
  11  -3  -1    1.40    4.50
  11   3  -1   -1.50    4.40
  11   3  -1    4.10    3.30
  11   3  -1    8.50    3.50
  11   3  -1   -1.70    6.50
 -11   3   1    9.10    4.30
 -11   3   1    1.30    3.50
  11   3  -1    5.80    5.10
 -10  -3   1 1405.16   74.99
  10  -3  -1 1496.15   73.69
  10  -3  -1 1503.55   72.09
 -10  -3   1 1528.85   73.39
 -10  -3   1 1416.76   74.19
  10  -3  -1 1412.96   73.09
 -10   3   1 1477.85   71.59
  10   3  -1 1494.35   72.79
  10   3  -1 1484.45   71.79
 -10   3   1 1451.35   70.29
  10   3  -1 1411.46   71.69
 -10   3   1 1497.95   71.79
 -10   3   1 1392.86   71.79
  10   3  -1 1473.55   75.39
  10   3  -1 1436.96   75.59
 -10   3   1 1404.26   70.39
   9  -3  -1   23.70    4.40
  -9  -3   1   23.10    5.10
  -9  -3   1   24.10    5.60
   9  -3  -1   10.60    4.90
  -9  -3   1   26.50    7.10
  -9   3   1   21.80    3.40
   9   3  -1   23.70    5.10
   9   3  -1   26.50    6.40
  -9   3   1   27.30    3.50
   9   3  -1   27.30    4.40
  -9   3   1   26.30    4.10
  -9   3   1   20.40    3.90
  -9   3   1   24.20    4.30
   9   3  -1   27.50    4.50
   9   3  -1   20.60    6.70
  -8  -3   1  959.80   47.60
   8  -3  -1  928.81   46.50
   8  -3  -1  869.41   46.20
   8  -3  -1  883.01   47.20
  -8  -3   1  934.31   48.50
   8  -3  -1  884.31   47.00
  -8  -3   1  924.21   49.00
   8   3  -1  954.20   47.30
   8   3  -1  976.90   49.70
   8   3  -1  880.41   46.90
  -8   3   1  933.61   46.00
  -8   3   1  933.51   46.50
   8   3  -1  964.60   46.90
  -8   3   1  992.20   46.20
   8   3  -1  945.31   49.10
  -7  -3   1  472.45   25.30
  -7  -3   1  491.95   26.70
   7  -3  -1  450.45   24.60
   7  -3  -1  460.35   24.50
  -7  -3   1  439.16   25.80
   7  -3  -1  448.36   24.60
   7   3  -1  506.15   26.80
   7   3  -1  475.55   24.80
  -7   3   1  474.75   24.20
  -7   3   1  482.25   23.50
  -7   3   1  441.96   23.90
   7   3  -1  481.75   26.60
  -7   3   1  431.16   23.90
   7   3  -1  457.65   25.00
   7   3  -1  465.75   24.70
  -6  -3   1   13.10    3.90
   6  -3  -1    5.90    2.70
  -6  -3   1    4.20    4.40
   6  -3  -1   10.50    2.60
  -6  -3   1    8.20    4.00
   6  -3  -1    8.00    2.30
   6   3  -1   10.00    3.40
  -6   3   1    7.50    3.10
  -6   3   1    6.60    1.70
  -6   3   1    9.70    1.80
  -6   3   1    8.00    2.30
  -6   3   1   10.40    2.80
   6   3  -1    8.50    3.30
   6   3  -1   15.20    4.50
   6   3  -1   16.30    3.70
   5  -3  -1  452.65   21.90
   5  -3  -1  422.56   21.40
   5  -3  -1  394.36   21.40
   5  -3  -1  419.06   22.10
  -5  -3   1  424.56   22.70
  -5  -3   1  430.96   23.50
  -5  -3   1  420.66   23.10
  -5   3   1  401.16   21.70
   5   3  -1  402.86   23.50
  -5   3   1  439.56   22.50
   5   3  -1  425.66   22.40
  -5   3   1  433.26   20.60
  -5   3   1  422.16   21.70
   5   3  -1  455.85   22.70
  -5   3   1  422.06   20.80
   5   3  -1  359.76   23.00
   5   3  -1  433.56   22.90
   4  -3  -1   31.00    2.60
   4  -3  -1   26.30    3.90
  -4  -3   1   29.10    4.00
  -4  -3   1   21.90    4.30
   4  -3  -1   30.40    2.60
  -4  -3   1   32.50    4.20
  -4  -3   1   36.40    5.40
   4   3  -1   41.30    4.80
  -4   3   1   28.00    3.40
   4   3  -1   28.10    3.90
   4   3  -1   31.70    4.70
  -4   3   1   26.00    4.10
   4   3  -1   32.20    4.60
  -4   3   1   31.50    3.60
  -3  -3   1    4.20    2.20
  -3  -3   1    3.60    2.80
   3  -3  -1    4.90    2.90
   3  -3  -1    8.00    0.90
   3  -3  -1   10.50    2.20
   3  -3  -1    7.10    0.90
  -3  -3   1   11.00    3.30
  -3  -3   1    9.70    2.60
  -3  -3   1    9.20    2.60
   3   3  -1   13.00    3.30
   3   3  -1    5.90    2.50
   3   3  -1    7.60    3.20
  -3   3   1    7.40    3.10
  -3   3   1    6.80    2.20
   3   3  -1    4.70    2.90
   3   3  -1    8.00    3.40
  -3   3   1    5.20    2.30
  -2  -3   1  289.57   16.40
  -2  -3   1  306.17   16.90
   2  -3  -1  303.77   15.90
  -2  -3   1  273.27   16.30
  -2  -3   1  311.67   16.40
  -2  -3   1  317.37   16.60
   2  -3  -1  295.17   16.70
   2   3  -1  295.47   16.60
   2   3  -1  303.37   16.80
   2   3  -1  326.97   16.50
  -2   3   1  334.07   16.00
   2   3  -1  287.77   16.20
  -2   3   1  283.47   16.70
  -1  -3   1  118.69    7.20
  -1  -3   1  127.59    8.00
  -1  -3   1  113.79    7.80
   1  -3  -1  110.09    7.30
   1  -3  -1  117.39    6.10
   1  -3  -1  120.09    8.20
  -1  -3   1  111.59    7.60
  -1   3   1  121.69    8.00
   1   3  -1  117.69    7.70
   1   3  -1  128.89    7.30
   1   3  -1  112.39    7.70
   1   3  -1  124.29    8.10
  -1   3   1  120.29    7.20
   0  -3   1  109.99    6.40
   0  -3  -1  106.79    7.60
   0  -3  -1  116.49    6.40
   0  -3   1  119.59    7.80
   0  -3   1  125.99    8.10
   0  -3  -1  100.99    7.20
   0  -3   1  110.59    7.40
   0   3   1  129.39    7.90
   0   3  -1  107.79    7.90
   0   3   1  111.09    7.20
   0   3  -1  115.89    7.40
   0   3   1  107.49    6.30
   0   3  -1  121.69    6.20
   0   3  -1  107.89    7.70
  -1  -3  -1  169.38   10.10
   1  -3   1  159.38   10.00
  -1  -3  -1  169.08    9.80
  -1  -3  -1  166.68   10.30
   1  -3   1  168.98    9.70
   1   3   1  172.08    9.80
   1   3   1  162.38    9.30
  -1   3  -1  151.28   10.30
  -1   3  -1  170.18   10.00
   1   3   1  165.58   10.30
  -1   3  -1  172.78    9.80
   1   3   1  178.88   10.10
  -2  -3  -1  770.22   39.70
  -2  -3  -1  824.12   40.20
  -2  -3  -1  823.72   40.20
  -2  -3  -1  809.02   39.50
   2  -3   1  801.62   39.40
   2  -3   1  774.22   39.60
  -2   3  -1  860.01   40.10
   2   3   1  833.42   40.20
   2   3   1  780.02   39.60
  -2   3  -1  741.83   39.40
   2   3   1  780.12   39.50
  -2   3  -1  816.72   39.40
  -2   3  -1  776.32   39.70
   2   3   1  707.63   39.80
  -3  -3  -1   15.20    4.20
  -3  -3  -1   16.40    3.90
   3  -3   1   28.80    3.30
  -3  -3  -1   18.00    3.10
  -3  -3  -1   18.60    3.40
   3  -3   1   20.50    3.30
   3  -3   1   22.20    1.50
   3  -3   1   20.20    1.50
  -3   3  -1   11.40    2.60
   3   3   1   17.80    3.80
  -3   3  -1   17.70    3.50
   3   3   1   19.90    4.10
   3   3   1   15.20    4.10
  -3   3  -1   18.60    3.10
  -3   3  -1   23.90    3.70
   3   3   1   23.60    3.90
  -4  -3  -1  309.97   17.90
   4  -3   1  323.77   17.30
  -4  -3  -1  317.47   18.10
  -4  -3  -1  351.86   19.00
   4  -3   1  317.67   17.50
  -4  -3  -1  338.47   18.10
   4  -3   1  318.57   16.40
   4  -3   1  320.87   16.50
  -4   3  -1  318.17   17.60
   4   3   1  320.57   18.70
  -4   3  -1  322.87   17.40
   4   3   1  328.07   17.90
   4   3   1  320.07   18.30
   4   3   1  331.57   18.10
  -4   3  -1  343.67   17.50
  -4   3  -1  322.87   17.80
   5  -3   1 1441.96   70.59
  -5  -3  -1 1395.96   72.99
   5  -3   1 1476.45   71.09
  -5  -3  -1 1452.05   72.79
   5  -3   1 1437.86   70.29
  -5  -3  -1 1485.95   71.39
  -5  -3  -1 1465.05   71.59
   5   3   1 1457.45   71.49
  -5   3  -1 1516.75   69.49
  -5   3  -1 1452.75   71.09
  -5   3  -1 1491.15   70.99
   5   3   1 1448.16   71.49
  -5   3  -1 1468.65   71.09
   5   3   1 1363.76   71.89
   5   3   1 1365.76   72.69
  -6  -3  -1   75.29    7.70
   6  -3   1   72.99    5.90
  -6  -3  -1   77.59    6.70
  -6  -3  -1   78.29    6.60
   6  -3   1   77.79    6.30
  -6  -3  -1   95.09    7.90
  -6   3  -1   84.69    6.50
  -6   3  -1   73.99    7.00
  -6   3  -1   81.59    6.20
   6   3   1   81.59    6.90
   6   3   1   74.19    8.10
   6   3   1   73.89    6.70
  -6   3  -1   71.89    5.00
   6   3   1   76.59    6.50
  -7  -3  -1   16.00    4.70
   7  -3   1   13.50    3.70
  -7  -3  -1    9.80    4.40
  -7  -3  -1   11.80    4.50
   7  -3   1    9.60    3.00
   7  -3   1   14.10    3.60
  -7  -3  -1    8.90    3.30
   7   3   1    7.90    3.60
  -7   3  -1   12.40    3.50
   7   3   1   11.90    5.70
  -7   3  -1   14.00    3.40
   7   3   1   17.80    4.50
   7   3   1   14.50    4.50
   7   3   1   16.90    4.00
  -7   3  -1   17.30    2.80
   8  -3   1 1185.48   59.89
  -8  -3  -1 1193.88   58.69
  -8  -3  -1 1155.08   59.99
   8  -3   1 1137.49   59.19
  -8  -3  -1 1246.38   60.79
   8  -3   1 1199.98   59.29
  -8  -3  -1 1127.79   61.39
  -8   3  -1 1046.80   60.19
  -8   3  -1 1176.68   57.99
   8   3   1 1244.08   61.49
   8   3   1 1217.88   59.19
  -8   3  -1 1179.98   57.99
   8   3   1 1201.28   58.99
   8   3   1 1247.88   59.99
  -8   3  -1 1234.58   58.29
   8   3   1 1173.28   61.99
  -8   3  -1 1184.08   59.19
   9  -3   1   71.29    7.40
   9  -3   1   47.50    6.90
   9  -3   1   59.39    7.50
  -9  -3  -1   59.19    8.50
  -9  -3  -1   55.09    7.60
  -9  -3  -1   74.69    8.50
   9   3   1   62.29    6.20
   9   3   1   47.30    7.70
  -9   3  -1   56.79    5.50
  -9   3  -1   50.69    4.30
   9   3   1   62.49    6.40
  -9   3  -1   67.29    4.70
   9   3   1   58.89    7.60
  -9   3  -1   57.39    6.00
  -9   3  -1   57.19    6.70
   9   3   1   67.39   10.50
 -10  -3  -1  210.18   16.80
  10  -3   1  221.28   14.70
 -10  -3  -1  193.88   14.50
 -10  -3  -1  187.68   16.30
  10  -3   1  232.78   13.80
  10  -3   1  205.48   15.10
  10   3   1  205.58   14.30
  10   3   1  195.08   16.90
 -10   3  -1  189.68   13.40
 -10   3  -1  190.58   12.60
 -10   3  -1  225.78   13.00
  10   3   1  187.58   15.20
  10   3   1  216.48   12.60
  10   3   1  208.38   12.60
  11  -3   1  204.28   13.50
  11  -3   1  201.98   15.30
 -11  -3  -1  210.78   15.70
 -11  -3  -1  199.28   14.80
  11  -3   1  186.88   14.40
 -11  -3  -1  182.08   15.50
  11   3   1  188.18   12.50
 -11   3  -1  199.38   13.70
 -11   3  -1  209.18   13.10
  11   3   1  217.08   12.00
  11   3   1  230.18   17.30
  11   3   1  187.18   14.20
 -12  -3  -1  121.59   12.50
 -12  -3  -1  133.19   15.00
  12  -3   1  126.49   10.80
  12  -3   1  153.28   13.50
 -12   3  -1  143.79   10.80
  12   3   1  126.39   11.90
 -12   3  -1  142.19   12.10
  12   3   1  140.29    8.50
  12   3   1  151.88   15.20
  12   3   1  144.19    8.60
  12   3   1  136.59   16.20
 -13  -3  -1  284.97   21.50
  13  -3   1  248.78   19.70
  13  -3   1  274.07   20.00
 -13  -3  -1  248.58   18.70
  13  -3   1  289.07   18.00
 -13   3  -1  269.97   17.70
  13   3   1  278.07   21.90
 -13   3  -1  276.47   17.10
  13   3   1  277.37   21.30
  13   3   1  249.38   18.10
 -14  -3  -1  879.01   53.19
  14  -3   1  966.40   53.19
 -14  -3  -1 1009.30   51.79
  14  -3   1  980.40   51.79
  14  -3   1  890.81   51.89
  14   3   1  955.20   54.49
  14   3   1 1027.10   55.99
  14   3   1  859.91   52.09
 -14   3  -1 1013.80   52.59
 -14   3  -1  973.20   49.50
  15  -3   1   16.40    8.10
  15  -3   1   -0.80    5.70
 -15  -3  -1   15.00    7.60
  15  -3   1    4.50    7.20
  15   3   1    2.10    7.00
 -15   3  -1    2.50    5.40
 -15   3  -1    3.40    6.90
  15   3   1   -0.60    6.90
  16  -3   1   -0.50    6.10
 -16  -3  -1  -20.90    7.70
  16  -3   1    1.50    7.90
  16   3   1    0.40    7.80
  16   3   1   -9.10    9.30
 -16   3  -1    6.40    7.30
 -16   3  -1   -1.20    5.60
 -17  -3  -1  164.78   16.70
  17  -3   1  188.78   19.70
 -17  -3  -1  166.38   19.00
  17   3   1  153.18   19.60
 -17   3  -1  158.28   17.00
  17   3   1  200.78   23.00
 -17   3  -1  164.98   14.90
  18  -3   1  115.99   16.60
 -18  -3  -1   74.39   14.80
 -18  -3  -1  138.09   15.90
  18   3   1  139.19   19.40
 -18   3  -1  125.09   13.30
 -18   3  -1   84.99   11.10
  18   3   1  100.39   16.90
  19  -3   1  154.58   19.40
 -19  -3  -1  123.89   18.30
 -19  -3  -1  182.48   18.70
  19   3   1  118.19   18.80
 -19   3  -1  157.28   17.70
  20  -3   1   60.09   15.30
 -20   3  -1   61.59   11.90
  20   3   1   87.39   16.20
 -21  -3  -1   46.50   13.50
  21  -3   1   39.60   13.60
 -21   3  -1   48.20   11.90
  21   3   1   39.20   15.80
 -21  -4   1   63.59   15.00
 -21   4   1   47.50    9.90
 -20  -4   1   20.40   10.40
  20  -4  -1   28.70   11.80
 -20   4   1   15.10    8.70
  19  -4  -1   24.80   10.60
 -19  -4   1   17.70    9.80
  19  -4  -1   13.20    9.90
 -19   4   1   19.10    9.80
  19   4  -1    8.50    9.60
 -19   4   1    5.10    7.40
 -18  -4   1   -2.80    7.90
  18  -4  -1   49.70   12.30
  18  -4  -1   -1.00    5.90
  18  -4  -1    8.20   10.30
 -18  -4   1    5.10    9.90
 -18   4   1   -9.10    6.70
 -18   4   1   -2.00    6.90
  18   4  -1   18.40    9.20
  17  -4  -1  282.37   23.10
  17  -4  -1  278.67   24.50
 -17  -4   1  339.87   24.20
 -17  -4   1  294.67   22.60
  17  -4  -1  293.37   19.80
  17   4  -1  255.07   26.50
  17   4  -1  325.97   25.80
 -17   4   1  299.57   20.10
 -16  -4   1  174.88   19.20
 -16  -4   1  163.48   17.20
  16  -4  -1  185.18   17.20
  16  -4  -1  160.08   16.80
  16   4  -1  159.88   20.60
  16   4  -1  191.28   21.80
 -15  -4   1   73.49   12.80
  15  -4  -1   55.49   10.50
  15  -4  -1   56.59    8.30
 -15  -4   1   58.59   10.40
  15  -4  -1   68.99   11.30
  15   4  -1   50.99   13.40
  15   4  -1   60.29    4.70
 -15   4   1   52.39    8.70
 -15   4   1   75.79    9.30
  15   4  -1   73.09   14.20
  15   4  -1   67.09    4.70
  14  -4  -1  206.18   17.30
 -14  -4   1  186.98   18.30
  14  -4  -1  189.88   13.80
 -14  -4   1  176.68   15.80
  14  -4  -1  204.98   16.40
 -14   4   1  181.18   12.70
 -14   4   1  185.78   14.00
  14   4  -1  188.88   17.70
  14   4  -1  237.08   20.40
  14   4  -1  185.78   15.10
  14   4  -1  184.88   11.90
  14   4  -1  189.48   11.70
 -13  -4   1  273.97   19.90
 -13  -4   1  291.97   21.40
  13  -4  -1  299.07   20.30
  13  -4  -1  271.87   19.70
  13  -4  -1  296.37   18.10
  13   4  -1  312.17   19.50
  13   4  -1  319.07   22.60
  13   4  -1  288.57   17.10
 -13   4   1  298.07   18.30
 -13   4   1  288.27   16.90
  13   4  -1  265.67   21.40
  12  -4  -1   24.80    5.20
  12  -4  -1   34.50   11.20
 -12  -4   1   38.80    8.50
 -12  -4   1   26.60    8.00
 -12  -4   1   21.60    8.70
  12   4  -1   39.50    9.80
  12   4  -1   26.70    6.90
 -12   4   1   22.10    2.70
 -12   4   1   26.30    6.00
  12   4  -1    8.10    8.70
 -12   4   1   23.90    2.70
  12   4  -1   27.90    5.40
 -12   4   1   16.20    4.30
  11  -4  -1  122.89   11.20
  11  -4  -1  130.49   12.20
 -11  -4   1  158.58   12.70
 -11  -4   1  140.09   14.60
  11  -4  -1  162.18   10.90
 -11  -4   1  160.48   13.60
  11   4  -1  137.29   10.90
  11   4  -1  158.28   13.80
 -11   4   1  128.59   10.50
 -11   4   1  139.79    8.90
  11   4  -1  153.58   11.10
  11   4  -1  145.39   10.90
  11   4  -1  127.89   14.60
 -11   4   1  142.99   10.40
 -11   4   1  156.28    9.50
 -10  -4   1   -2.10    3.80
  10  -4  -1    8.00    4.50
  10  -4  -1    1.50    3.50
 -10  -4   1    2.90    4.80
 -10  -4   1    2.70    5.10
  10  -4  -1   -1.60    4.40
  10   4  -1    7.10    4.90
 -10   4   1   -2.80    3.60
 -10   4   1    3.00    2.60
  10   4  -1    4.80    4.30
 -10   4   1    4.40    2.70
 -10   4   1    0.70    3.00
  10   4  -1    1.60    6.00
 -10   4   1    1.30    3.10
  10   4  -1    9.00    4.20
  10   4  -1    5.90    6.80
   9  -4  -1  293.77   18.20
   9  -4  -1  284.27   17.80
  -9  -4   1  304.47   20.20
  -9  -4   1  248.38   18.50
   9  -4  -1  335.97   17.80
  -9  -4   1  338.17   20.20
   9  -4  -1  302.17   16.80
  -9   4   1  317.97   17.40
   9   4  -1  320.17   18.70
   9   4  -1  318.47   18.60
  -9   4   1  319.57   16.20
   9   4  -1  328.37   18.30
  -9   4   1  300.07   17.30
   9   4  -1  364.16   21.20
  -9   4   1  266.67   17.10
  -9   4   1  285.37   17.40
  -9   4   1  303.57   16.00
   9   4  -1  313.37   20.90
  -8  -4   1  718.93   41.90
  -8  -4   1  758.72   40.60
   8  -4  -1  780.72   39.30
  -8  -4   1  836.82   41.70
   8  -4  -1  782.32   39.00
   8  -4  -1  780.72   39.50
   8  -4  -1  742.73   39.20
  -8   4   1  798.12   39.50
  -8   4   1  721.43   39.10
  -8   4   1  751.22   37.60
   8   4  -1  726.83   41.80
  -8   4   1  738.13   39.10
  -8   4   1  802.22   37.60
   8   4  -1  827.62   40.40
  -8   4   1  776.12   39.10
   8   4  -1  777.72   40.10
   8   4  -1  763.12   40.30
   8   4  -1  796.22   42.50
   7  -4  -1 2097.69  104.69
   7  -4  -1 2149.39  104.29
   7  -4  -1 2105.89  104.59
   7  -4  -1 2070.99  104.29
  -7  -4   1 2102.99  106.99
  -7  -4   1 2304.17  106.59
  -7  -4   1 2107.09  105.79
   7   4  -1 2197.98  107.39
  -7   4   1 2203.28  104.59
   7   4  -1 2138.69  105.49
   7   4  -1 2046.30  106.69
  -7   4   1 2146.89  105.19
   7   4  -1 2240.98  105.49
   7   4  -1 2189.18  105.99
  -7   4   1 2159.78  104.59
  -6  -4   1  352.86   21.60
   6  -4  -1  352.26   18.60
   6  -4  -1  337.57   19.70
  -6  -4   1  364.26   20.70
  -6  -4   1  363.16   20.30
   6  -4  -1  341.37   18.60
  -6   4   1  381.06   20.30
   6   4  -1  363.66   20.40
  -6   4   1  367.46   19.30
   6   4  -1  372.96   20.30
   6   4  -1  357.66   21.40
   6   4  -1  364.16   20.80
   6   4  -1  345.47   21.50
  -5  -4   1   53.99    6.80
   5  -4  -1   54.99    3.90
   5  -4  -1   52.49    5.80
   5  -4  -1   53.69    3.90
  -5  -4   1   52.19    6.20
  -5  -4   1   61.29    6.40
  -5  -4   1   53.79    6.50
   5   4  -1   48.80    6.70
   5   4  -1   56.99    6.40
  -5   4   1   51.39    5.20
  -5   4   1   52.89    5.00
   5   4  -1   51.29    6.70
  -5   4   1   57.79    6.40
   5   4  -1   47.60    6.10
   5   4  -1   54.99    7.10
  -4  -4   1  798.22   41.00
   4  -4  -1  782.32   40.90
  -4  -4   1  799.42   41.00
  -4  -4   1  819.82   41.20
  -4  -4   1  795.32   41.50
   4  -4  -1  762.02   40.00
   4  -4  -1  792.82   38.60
   4  -4  -1  794.22   38.60
   4   4  -1  869.71   41.80
   4   4  -1  813.82   41.70
  -4   4   1  815.22   40.30
   4   4  -1  759.72   41.10
  -4   4   1  809.72   41.20
  -4   4   1  834.42   40.20
   4   4  -1  800.42   41.20
   4   4  -1  801.82   40.80
  -3  -4   1   79.69    6.50
  -3  -4   1   71.89    7.00
   3  -4  -1   77.89    7.20
  -3  -4   1   79.19    7.10
  -3  -4   1   79.29    6.10
   3  -4  -1   69.29    5.90
  -3   4   1   81.19    7.40
   3   4  -1   81.79    7.60
   3   4  -1   82.59    6.50
  -3   4   1   80.39    6.10
   3   4  -1   79.99    6.80
   3   4  -1   69.49    7.10
   2  -4  -1  221.88   13.00
  -2  -4   1  241.88   13.40
   2  -4  -1  222.18   14.00
  -2  -4   1  213.28   13.30
  -2  -4   1  237.58   14.00
   2   4  -1  247.88   14.00
   2   4  -1  238.48   14.40
   2   4  -1  230.58   13.20
   2   4  -1  215.48   13.20
  -2   4   1  216.28   15.10
  -2   4   1  217.28   13.00
   1  -4  -1  482.85   27.30
  -1  -4   1  513.45   26.30
   1  -4  -1  489.45   26.60
  -1  -4   1  488.55   27.10
  -1  -4   1  528.95   27.20
   1  -4  -1  522.65   25.50
   1   4  -1  498.55   28.20
  -1   4   1  535.55   26.70
   1   4  -1  524.35   27.80
   1   4  -1  498.05   27.50
   1   4  -1  576.74   27.10
   0  -4  -1   24.40    5.10
   0  -4   1   25.90    2.90
   0  -4   1   23.20    4.10
   0  -4  -1   26.90    2.70
   0  -4   1   28.60    5.00
   0  -4  -1   22.30    3.60
   0  -4  -1   28.90    4.40
   0   4  -1   37.40    5.40
   0   4   1   24.60    2.70
   0   4   1   23.70    4.00
  -1  -4  -1  950.00   48.40
  -1  -4  -1  942.61   48.40
   1  -4   1  965.20   48.30
  -1  -4  -1  939.11   49.00
   1  -4   1  974.20   48.80
  -1   4  -1  983.00   49.20
   1   4   1  925.21   47.70
  -1   4  -1  996.90   49.30
   1   4   1  948.71   50.19
  -1   4  -1 1030.90   50.19
   1   4   1 1020.40   48.60
   1   4   1  961.30   48.50
  -2  -4  -1 2435.66  122.49
  -2  -4  -1 2509.05  122.99
  -2  -4  -1 2524.95  123.29
   2  -4   1 2474.85  122.69
  -2  -4  -1 2531.55  123.59
   2  -4   1 2461.15  122.99
  -2   4  -1 2469.05  123.49
   2   4   1 2590.94  123.29
   2   4   1 2630.74  123.89
   2   4   1 2446.06  122.59
  -2   4  -1 2627.24  122.99
   2   4   1 2646.74  123.09
  -2   4  -1 2606.04  123.49
  -3  -4  -1   14.50    3.50
   3  -4   1   15.50    3.30
  -3  -4  -1   12.30    3.40
  -3  -4  -1    6.30    3.90
   3  -4   1   10.10    2.80
  -3  -4  -1    7.50    3.90
  -3   4  -1   14.60    3.40
  -3   4  -1   15.10    4.00
   3   4   1    6.50    4.00
   3   4   1   14.00    3.60
   3   4   1    8.20    2.60
   3   4   1   15.20    3.90
  -3   4  -1    9.40    3.30
  -3   4  -1   11.70    3.70
  -4  -4  -1   -4.20    3.60
   4  -4   1   -4.60    2.30
  -4  -4  -1    1.70    3.70
   4  -4   1    0.30    0.80
  -4  -4  -1    0.70    3.40
   4  -4   1    0.00    0.90
  -4  -4  -1   -1.50    2.90
   4  -4   1    0.50    2.70
  -4   4  -1   -0.90    2.70
   4   4   1   -0.30    3.30
   4   4   1   -0.20    3.00
  -4   4  -1   -5.40    2.50
   4   4   1   -4.70    3.20
  -4   4  -1   -1.10    2.50
  -4   4  -1   -2.00    2.80
   4   4   1   -2.80    3.60
   5  -4   1   22.90    2.70
  -5  -4  -1   28.20    4.90
  -5  -4  -1   25.30    6.00
   5  -4   1   30.20    3.10
   5  -4   1   31.20    4.40
  -5  -4  -1   26.40    4.50
  -5  -4  -1   21.10    4.90
   5  -4   1   27.70    4.10
  -5   4  -1   31.80    4.10
   5   4   1   39.10    5.50
   5   4   1   34.60    4.80
   5   4   1   26.10    5.20
   5   4   1   35.00    5.80
  -5   4  -1   28.60    4.50
  -5   4  -1   27.40    4.70
  -5   4  -1   42.70    5.40
   6  -4   1    0.90    2.00
  -6  -4  -1    2.40    3.90
   6  -4   1    2.00    2.90
  -6  -4  -1    6.70    4.00
  -6  -4  -1    2.60    4.10
  -6  -4  -1    8.30    4.10
   6  -4   1    3.80    2.40
   6   4   1    1.40    3.30
   6   4   1   -0.90    3.90
  -6   4  -1    2.70    3.00
   6   4   1    5.90    3.10
  -6   4  -1    6.80    3.30
   6   4   1    5.50    4.50
  -6   4  -1    3.70    3.50
   6   4   1    7.70    4.30
  -6   4  -1    8.10    3.70
  -7  -4  -1   99.09    9.80
  -7  -4  -1  111.39    8.70
   7  -4   1  116.79    8.60
   7  -4   1  111.99    8.30
   7  -4   1  114.39    7.80
  -7  -4  -1   94.59    9.90
  -7  -4  -1  128.39   10.00
  -7   4  -1  117.99    8.60
  -7   4  -1  113.09    8.50
   7   4   1  127.59    9.60
   7   4   1  105.69   11.90
   7   4   1  109.29    9.40
   7   4   1  110.49   10.50
  -7   4  -1  100.49    8.30
   7   4   1  108.99    9.30
  -7   4  -1  117.99    8.60
   8  -4   1  977.00   49.99
   8  -4   1 1039.80   50.59
  -8  -4  -1  986.70   51.29
   8  -4   1 1015.10   50.49
  -8  -4  -1 1004.50   51.99
  -8  -4  -1  966.00   52.79
  -8  -4  -1  941.31   50.19
   8   4   1  944.11   52.09
  -8   4  -1  976.80   50.29
   8   4   1 1025.70   51.19
  -8   4  -1 1002.10   48.30
   8   4   1 1019.60   53.29
   8   4   1 1002.40   50.69
   8   4   1  977.60   50.79
  -8   4  -1  992.10   48.20
  -8   4  -1  966.40   49.99
  -8   4  -1 1065.39   50.09
   9  -4   1    0.40    4.10
   9  -4   1    2.60    3.60
  -9  -4  -1    1.20    3.70
  -9  -4  -1   -4.90    5.80
   9  -4   1    1.40    4.10
  -9  -4  -1    4.10    3.90
  -9   4  -1    1.10    3.50
  -9   4  -1    5.70    2.40
   9   4   1    4.50    4.00
   9   4   1    3.50    4.90
   9   4   1   13.30    6.10
  -9   4  -1    5.00    3.90
   9   4   1    3.90    4.00
  -9   4  -1    2.30    3.20
   9   4   1    3.80    3.60
  -9   4  -1    6.00    3.60
  10  -4   1  338.77   20.10
  10  -4   1  317.37   19.20
 -10  -4  -1  317.27   20.30
 -10  -4  -1  292.97   22.00
 -10  -4  -1  324.97   22.40
  10  -4   1  321.87   18.90
 -10   4  -1  305.67   17.00
  10   4   1  313.67   19.80
  10   4   1  332.77   19.00
  10   4   1  317.97   19.00
 -10   4  -1  321.97   17.30
 -10   4  -1  316.47   18.90
  10   4   1  325.57   22.00
  10   4   1  311.87   21.90
 -10   4  -1  309.07   17.00
  11  -4   1  387.16   24.30
 -11  -4  -1  359.16   23.70
  11  -4   1  381.76   23.70
 -11  -4  -1  450.05   25.30
  11  -4   1  408.26   23.10
 -11  -4  -1  401.26   26.10
 -11   4  -1  404.16   23.30
  11   4   1  380.76   25.50
 -11   4  -1  390.66   21.30
  11   4   1  424.16   24.30
 -11   4  -1  411.46   20.40
  11   4   1  414.86   22.60
  11   4   1  393.26   26.50
 -11   4  -1  398.26   20.30
  12  -4   1   92.29    8.90
  12  -4   1   92.29   10.50
 -12  -4  -1   80.29   12.70
 -12  -4  -1   70.59   10.40
 -12   4  -1   81.39    9.60
  12   4   1   80.39   12.20
  12   4   1   76.89   13.40
  12   4   1  117.09   11.70
 -12   4  -1   81.09    7.40
  12   4   1   82.59    7.90
  13  -4   1   17.60    7.90
  13  -4   1   23.80    6.20
 -13  -4  -1   28.30    8.20
 -13  -4  -1   22.60    7.90
  13  -4   1   21.20    7.10
  13   4   1   33.30    4.90
  13   4   1   34.20    9.50
  13   4   1   22.70    7.40
 -13   4  -1   22.30    6.50
  13   4   1   20.40    4.50
 -13   4  -1   25.50    5.20
  13   4   1   22.00    9.40
 -14  -4  -1   77.99   11.80
  14  -4   1  112.69   13.40
  14  -4   1  106.99   11.40
  14  -4   1   69.99   10.80
 -14  -4  -1  107.39   14.90
 -14   4  -1  102.19    8.80
  14   4   1   96.59   15.70
 -14   4  -1   89.39   10.80
  14   4   1   93.09    6.50
  14   4   1   89.99   13.30
  15  -4   1    4.40    7.20
  15  -4   1   15.10    8.40
 -15  -4  -1    1.20    8.30
  15  -4   1    0.30    5.20
 -15  -4  -1   -3.90    8.60
  15   4   1    2.70    7.40
  15   4   1   -0.80    7.00
 -15   4  -1    5.70    7.20
  16  -4   1   73.89   10.50
  16  -4   1   75.49   12.70
  16  -4   1  113.19   13.90
 -16  -4  -1   94.79   14.90
 -16  -4  -1  107.89   13.80
 -16   4  -1   66.79    8.40
  16   4   1  109.39   17.00
  16   4   1   56.59   15.00
 -16   4  -1  117.79   12.70
 -17  -4  -1  337.27   26.50
  17  -4   1  304.07   24.40
 -17  -4  -1  309.97   23.60
  17  -4   1  311.97   25.70
 -17   4  -1  306.87   21.20
  17   4   1  283.67   27.50
  18  -4   1   97.99   14.80
 -18  -4  -1   83.69   17.90
 -18  -4  -1  104.39   15.00
  18  -4   1   77.29   13.70
  18   4   1   80.79   17.80
 -18   4  -1   64.49   11.80
  18   4   1   73.69   13.90
 -19  -4  -1   39.90   12.00
 -19  -4  -1   42.60   14.10
  19  -4   1   17.40   10.50
  19   4   1   42.20   16.30
 -19   4  -1   46.20   12.30
  20  -4   1   46.50   16.90
 -20  -4  -1   71.79   14.00
  20   4   1   79.79   19.10
 -20   4  -1   73.69   12.10
  21  -4   1   80.29   16.30
 -21  -4  -1   84.39   14.80
  21   4   1   33.90   16.20
 -21   4  -1   72.29   12.80
 -21  -5   1   55.99   14.70
 -21   5   1   48.70   10.50
 -20   5   1   21.50    8.50
 -19  -5   1   25.10   10.50
 -19  -5   1    5.70   11.60
  19  -5  -1   19.50   10.60
  19  -5  -1   27.70   11.20
 -19   5   1   10.40    8.00
 -18  -5   1   19.50   10.00
  18  -5  -1   11.40   10.10
  18  -5  -1   10.80    9.50
 -18  -5   1   -5.80   10.00
  18  -5  -1    9.20    6.50
  18   5  -1   21.30   12.50
  18   5  -1    7.90    9.20
 -18   5   1    6.40    7.40
 -18   5   1    7.60    7.80
  17  -5  -1  210.78   19.80
  17  -5  -1  208.48   21.30
 -17  -5   1  228.78   22.40
  17  -5  -1  193.38   15.80
 -17  -5   1  231.28   19.70
 -17   5   1  199.58   16.80
 -17   5   1  213.28   16.50
  17   5  -1  252.57   22.00
  17   5  -1  203.98   21.20
 -16  -5   1   31.10   10.80
 -16  -5   1   18.40   11.00
  16  -5  -1   32.60    9.00
  16  -5  -1   25.30   10.00
  16   5  -1   20.60    4.10
  16   5  -1   31.70   12.80
  16   5  -1   12.90   10.70
  15  -5  -1   17.50    9.00
  15  -5  -1   43.50    7.60
  15  -5  -1   41.60   10.50
 -15  -5   1   34.50    9.60
 -15  -5   1   12.50   10.30
  15   5  -1   24.40   11.00
 -15   5   1   31.00    7.30
 -15   5   1   30.00    7.70
  15   5  -1   26.70    5.50
 -14  -5   1  233.18   19.90
  14  -5  -1  242.58   16.40
  14  -5  -1  235.48   18.60
  14  -5  -1  201.68   17.70
 -14  -5   1  210.28   18.50
  14   5  -1  232.48   21.80
 -14   5   1  255.97   16.60
  14   5  -1  267.07   21.40
 -14   5   1  251.77   16.70
  14   5  -1  260.47   16.10
  14   5  -1  255.17   15.90
  13  -5  -1    6.80    6.00
 -13  -5   1   26.40    9.80
 -13  -5   1   -1.60    6.70
  13  -5  -1    7.80    5.60
  13  -5  -1    6.50    4.70
 -13   5   1    8.30    5.80
  13   5  -1    8.90    5.50
  13   5  -1   -2.30    5.90
  13   5  -1   12.80    5.70
  13   5  -1    0.80    8.40
 -13   5   1    8.00    5.40
 -13   5   1    9.80    3.10
 -13   5   1    8.40    3.10
 -13   5   1    8.70    3.20
  13   5  -1    0.30    8.60
  12  -5  -1   63.09    9.00
 -12  -5   1   63.49    9.90
 -12  -5   1   91.89   13.50
  12  -5  -1   87.59    8.70
 -12  -5   1   95.39   11.60
  12  -5  -1   83.09    9.40
  12   5  -1   81.69    9.40
  12   5  -1   77.29   10.30
  12   5  -1   90.09   13.20
 -12   5   1   84.79    8.20
  12   5  -1   78.39    9.10
 -12   5   1   75.89    7.30
 -12   5   1   88.89    8.90
  12   5  -1   67.19   11.60
 -12   5   1   72.09    7.10
 -11  -5   1   52.29    9.40
  11  -5  -1   31.50    6.60
 -11  -5   1   40.00   10.10
 -11  -5   1   49.20    8.50
  11  -5  -1   45.50    6.40
  11  -5  -1   40.00    7.20
 -11   5   1   44.90    2.80
 -11   5   1   35.90    6.20
 -11   5   1   42.40    6.10
  11   5  -1   71.29   11.60
 -11   5   1   55.89    6.60
  11   5  -1   36.00    7.30
 -11   5   1   65.09    7.40
  11   5  -1   63.99    8.10
  11   5  -1   42.80    8.80
  11   5  -1   63.49    8.40
  10  -5  -1  295.47   15.90
  10  -5  -1  281.57   17.00
  10  -5  -1  269.87   16.60
 -10  -5   1  298.17   18.70
 -10  -5   1  249.08   19.10
 -10  -5   1  245.88   18.00
  10  -5  -1  272.67   16.50
  10   5  -1  280.17   17.80
  10   5  -1  265.57   17.50
  10   5  -1  272.87   17.40
  10   5  -1  243.78   18.80
 -10   5   1  270.27   16.40
 -10   5   1  244.88   16.10
 -10   5   1  272.27   16.40
  10   5  -1  250.77   19.20
   9  -5  -1   37.70    5.90
  -9  -5   1   38.00    8.70
   9  -5  -1   49.90    6.00
   9  -5  -1   37.90    5.80
  -9  -5   1   44.20    8.10
  -9  -5   1   35.10    7.50
   9  -5  -1   55.09    6.20
   9   5  -1   50.79    7.40
  -9   5   1   47.60    6.20
   9   5  -1   41.90    8.00
   9   5  -1   36.70    7.40
   9   5  -1   57.69    7.80
  -9   5   1   43.20    6.70
  -9   5   1   60.39    6.40
  -9   5   1   39.40    6.00
   9   5  -1   51.09    7.50
  -8  -5   1 1072.89   59.29
   8  -5  -1 1108.69   55.99
   8  -5  -1 1119.79   56.49
  -8  -5   1 1071.79   57.79
   8  -5  -1 1153.18   55.99
  -8  -5   1 1153.78   58.39
   8  -5  -1 1167.88   56.59
   8   5  -1 1128.89   57.39
   8   5  -1 1105.79   58.89
   8   5  -1 1130.19   59.49
  -8   5   1 1114.79   56.29
  -8   5   1 1133.79   57.19
  -8   5   1 1099.79   56.29
  -8   5   1 1070.79   56.79
   8   5  -1 1136.39   58.19
   8   5  -1 1225.78   57.99
  -7  -5   1  379.06   25.10
  -7  -5   1  413.56   24.70
   7  -5  -1  428.96   22.30
  -7  -5   1  421.86   25.00
   7  -5  -1  437.76   22.30
   7  -5  -1  418.66   23.60
   7   5  -1  464.45   26.30
   7   5  -1  401.36   24.50
   7   5  -1  439.86   24.40
   7   5  -1  408.26   25.50
   7   5  -1  441.16   25.10
  -7   5   1  447.26   24.50
  -7   5   1  441.46   23.30
  -7   5   1  453.35   23.40
   6  -5  -1  121.09    9.00
  -6  -5   1   96.79    8.80
   6  -5  -1  103.59    6.60
  -6  -5   1   90.69    8.90
  -6  -5   1  111.09   11.00
   6  -5  -1  111.59    6.70
  -6  -5   1  104.69   10.70
   6   5  -1  119.09    9.90
   6   5  -1  107.69    8.60
  -6   5   1  112.59    8.40
   6   5  -1  110.39   10.10
   6   5  -1   99.99    9.20
  -6   5   1  122.39    8.30
   6   5  -1  116.79    9.80
  -6   5   1  113.39    9.30
   5  -5  -1   87.39    6.90
   5  -5  -1   91.39    8.10
   5  -5  -1   85.89    5.00
   5  -5  -1   87.59    5.00
  -5  -5   1   88.19    9.10
  -5  -5   1   93.79    8.40
  -5  -5   1   73.99    7.50
  -5  -5   1   85.69    8.30
   5   5  -1   93.69    9.10
  -5   5   1   97.89    8.60
   5   5  -1   88.89    8.50
   5   5  -1  101.59    9.30
   5   5  -1   90.59    9.00
  -5   5   1   88.99    7.20
  -5   5   1   92.09    7.20
   5   5  -1   93.59    8.20
   4  -5  -1  313.87   17.90
  -4  -5   1  318.07   19.20
  -4  -5   1  298.67   18.70
   4  -5  -1  309.67   18.90
  -4  -5   1  333.67   18.60
  -4  -5   1  325.27   19.10
   4   5  -1  329.97   18.90
  -4   5   1  334.77   19.40
   4   5  -1  307.57   18.90
   4   5  -1  295.77   19.50
  -4   5   1  356.56   18.40
   4   5  -1  332.57   19.30
  -4   5   1  346.27   18.20
   4   5  -1  333.37   18.80
  -3  -5   1  733.73   38.30
  -3  -5   1  741.33   38.40
   3  -5  -1  718.23   38.30
  -3  -5   1  715.93   37.60
   3  -5  -1  730.83   37.40
  -3  -5   1  707.73   38.00
   3   5  -1  739.03   38.10
  -3   5   1  754.92   38.80
   3   5  -1  764.42   38.80
   3   5  -1  713.93   38.80
  -3   5   1  760.22   37.50
   3   5  -1  730.13   37.90
   2  -5  -1   17.50    4.20
  -2  -5   1   21.90    4.20
  -2  -5   1   26.90    4.70
  -2  -5   1   26.10    4.60
   2  -5  -1   21.20    5.30
   2   5  -1   13.80    4.10
  -2   5   1   27.10    4.50
   2   5  -1   35.30    5.40
  -2   5   1   24.30    4.80
   2   5  -1   25.50    4.80
   2   5  -1   22.50    4.00
  -1  -5   1 1996.20   98.99
  -1  -5   1 2032.80   97.69
   1  -5  -1 1999.00   96.59
   1  -5  -1 1990.80   98.29
   1  -5  -1 1961.90   98.99
  -1  -5   1 1994.10   97.49
  -1  -5   1 1991.50   98.59
   1   5  -1 2004.50   99.49
  -1   5   1 2042.90   99.29
  -1   5   1 2102.49   98.29
   1   5  -1 1995.90   99.09
   1   5  -1 2046.20   98.49
   1   5  -1 1963.20   97.39
   0  -5  -1   69.79    6.20
   0  -5   1   76.19    5.40
   0  -5   1   70.39    6.40
   0  -5   1   67.19    6.70
   0  -5  -1   75.59    8.20
   0  -5  -1   69.39    7.10
   0  -5  -1   67.49    5.10
   0   5  -1   75.89    7.20
   0   5  -1   68.19    6.80
   0   5   1   79.09    6.30
   0   5   1   83.39    8.30
   0   5  -1   68.09    6.20
   1  -5   1 1791.12   88.09
  -1  -5  -1 1740.13   87.19
  -1  -5  -1 1782.42   88.89
   1  -5   1 1788.12   86.19
   1  -5   1 1820.02   88.59
  -1  -5  -1 1782.92   88.19
  -1  -5  -1 1801.02   87.99
  -1   5  -1 1725.83   88.89
   1   5   1 1758.82   87.09
   1   5   1 1805.22   88.19
  -1   5  -1 1833.52   88.19
  -1   5  -1 1877.51   88.99
   1   5   1 1811.52   89.19
  -2  -5  -1   90.19    8.10
  -2  -5  -1   83.79    7.90
   2  -5   1   94.39    7.10
   2  -5   1  104.69    8.40
  -2  -5  -1   85.49    7.80
   2   5   1   85.29    8.80
  -2   5  -1  105.79    7.30
   2   5   1   96.19    8.00
   2   5   1   79.69    7.60
  -2   5  -1   88.19    8.30
  -2   5  -1   99.89    8.60
   2   5   1   86.09    6.90
   3  -5   1  151.28   10.90
  -3  -5  -1  161.28   11.20
  -3  -5  -1  142.59   10.80
   3  -5   1  156.88   10.40
  -3  -5  -1  147.89   11.00
  -3  -5  -1  153.08   10.40
  -3   5  -1  160.38   11.00
   3   5   1  161.68   11.40
  -3   5  -1  154.48   10.40
  -3   5  -1  158.78   10.70
  -3   5  -1  168.88   11.40
   3   5   1  163.18   10.60
   3   5   1  163.18   10.30
   3   5   1  144.49   11.00
  -4  -5  -1   15.60    4.90
  -4  -5  -1   12.80    4.10
   4  -5   1    9.90    4.10
  -4  -5  -1    7.20    3.70
  -4  -5  -1    7.40    3.50
   4  -5   1   10.90    3.70
  -4   5  -1    8.90    3.80
  -4   5  -1    6.90    2.70
  -4   5  -1   13.00    4.40
   4   5   1   16.60    4.50
   4   5   1   15.10    4.00
   4   5   1    7.70    3.10
   4   5   1   17.10    5.10
  -4   5  -1   10.80    3.20
   5  -5   1 1274.57   64.29
  -5  -5  -1 1254.17   64.99
  -5  -5  -1 1343.27   66.19
  -5  -5  -1 1254.07   64.79
   5  -5   1 1304.07   61.99
  -5  -5  -1 1280.27   65.09
   5  -5   1 1304.97   62.09
  -5   5  -1 1375.76   64.39
   5   5   1 1238.28   65.19
   5   5   1 1342.07   65.49
  -5   5  -1 1220.58   64.79
   5   5   1 1176.28   65.49
   5   5   1 1268.77   64.69
  -5   5  -1 1381.66   64.99
   5   5   1 1260.17   65.09
  -5   5  -1 1337.67   64.49
   6  -5   1  607.84   31.60
  -6  -5  -1  584.54   32.40
   6  -5   1  608.64   29.90
  -6  -5  -1  638.64   32.60
  -6  -5  -1  608.14   33.50
   6  -5   1  589.24   31.40
  -6  -5  -1  609.74   32.70
   6  -5   1  575.54   29.60
   6   5   1  612.44   33.60
   6   5   1  607.74   32.60
   6   5   1  600.14   32.00
   6   5   1  583.34   32.70
  -6   5  -1  546.65   32.00
  -6   5  -1  580.14   31.90
  -6   5  -1  590.54   31.50
   6   5   1  577.34   32.70
  -6   5  -1  627.04   31.50
   7  -5   1    5.80    2.60
  -7  -5  -1    2.50    4.50
   7  -5   1    3.50    3.00
  -7  -5  -1   -1.80    3.40
   7  -5   1    2.30    3.60
  -7  -5  -1    7.30    4.30
  -7  -5  -1    9.00    5.10
   7   5   1   -0.30    4.00
   7   5   1    4.40    4.30
  -7   5  -1   12.10    4.00
  -7   5  -1    8.90    4.50
  -7   5  -1    0.30    3.40
   7   5   1   -1.20    4.10
  -7   5  -1    8.80    3.70
   7   5   1    1.30    4.30
   7   5   1    3.00    5.10
  -8  -5  -1  488.45   30.70
   8  -5   1  526.25   27.60
  -8  -5  -1  569.94   30.50
   8  -5   1  533.75   28.00
  -8  -5  -1  486.95   29.50
   8  -5   1  522.65   28.50
  -8  -5  -1  519.75   28.90
  -8   5  -1  536.15   28.40
   8   5   1  491.25   30.40
   8   5   1  524.15   29.40
  -8   5  -1  543.65   28.80
   8   5   1  554.84   29.60
   8   5   1  532.95   29.30
  -8   5  -1  491.35   28.60
   8   5   1  542.85   31.80
  -8   5  -1  531.95   28.60
   9  -5   1    8.10    3.60
  -9  -5  -1    7.60    4.10
   9  -5   1    4.90    4.00
  -9  -5  -1   -6.30    6.20
  -9  -5  -1    4.80    4.40
   9  -5   1    5.80    4.40
  -9  -5  -1    6.50    4.40
   9   5   1   -0.70    3.40
  -9   5  -1    8.90    4.80
  -9   5  -1    9.40    4.40
  -9   5  -1    1.90    3.80
   9   5   1    3.50    4.90
   9   5   1   14.70    7.60
   9   5   1   -5.10    4.20
   9   5   1   -2.70    4.00
  10  -5   1   23.70    5.20
  10  -5   1   26.80    5.90
 -10  -5  -1   23.90    6.10
 -10  -5  -1   18.80    8.40
 -10  -5  -1   30.50    6.10
  10  -5   1   33.70    6.00
  10   5   1   29.90    6.30
  10   5   1   12.80    7.90
 -10   5  -1   25.30    6.10
  10   5   1   22.70    6.70
 -10   5  -1   23.60    5.50
 -10   5  -1   28.70    5.60
  10   5   1   26.00    6.60
 -10   5  -1   18.40    4.80
  10   5   1   28.80    8.50
  11  -5   1  175.48   13.30
 -11  -5  -1  199.48   15.30
  11  -5   1  181.78   12.90
 -11  -5  -1  155.88   15.20
  11  -5   1  180.38   12.70
 -11  -5  -1  181.58   15.30
  11   5   1  191.38   17.70
 -11   5  -1  172.78   12.90
 -11   5  -1  164.98   11.40
  11   5   1  173.58   13.40
 -11   5  -1  175.78   12.90
 -11   5  -1  180.38   11.60
  11   5   1  145.19   13.70
  11   5   1  159.28   15.00
  11   5   1  172.38   13.10
 -12  -5  -1  278.27   22.50
  12  -5   1  293.67   18.60
  12  -5   1  304.37   18.30
 -12  -5  -1  266.07   19.10
  12  -5   1  306.07   19.80
 -12   5  -1  275.97   18.50
  12   5   1  252.37   21.80
 -12   5  -1  311.47   18.80
 -12   5  -1  274.07   14.40
  12   5   1  264.47   19.30
 -12   5  -1  278.97   15.60
  12   5   1  274.07   22.80
  12   5   1  261.77   17.80
  12   5   1  285.37   18.00
 -13  -5  -1   -0.30    7.10
  13  -5   1    3.20    5.60
 -13  -5  -1    6.90    7.10
  13  -5   1    0.80    5.80
  13  -5   1   10.30    5.50
  13   5   1    8.80    8.40
  13   5   1   -2.00    6.40
  13   5   1    3.00    5.00
 -13   5  -1    2.30    2.40
 -13   5  -1   10.30    6.60
  13   5   1   10.10    5.20
 -13   5  -1   -0.50    5.20
 -14  -5  -1  114.39   16.40
  14  -5   1  120.39   11.10
  14  -5   1  111.29   13.00
  14  -5   1  106.89   13.50
 -14  -5  -1  110.79   13.80
  14   5   1   81.99   13.40
 -14   5  -1  117.29   12.30
  14   5   1  109.79   10.70
  14   5   1  116.49    9.60
  14   5   1  136.79   18.40
 -14   5  -1  114.79   12.30
 -15  -5  -1   14.20    9.10
  15  -5   1   24.70    8.80
  15  -5   1   30.80    8.40
 -15  -5  -1   29.80   11.40
  15  -5   1   45.00    7.80
 -15   5  -1   28.10    7.90
  15   5   1   28.10    5.10
 -15   5  -1   31.40    8.40
  15   5   1   46.70   13.30
  15   5   1   33.50    5.10
 -16  -5  -1   17.50   11.00
  16  -5   1   38.50    8.50
 -16  -5  -1   48.20   10.80
  16  -5   1   44.00   11.10
  16  -5   1   27.30    9.30
  16   5   1   35.60   13.60
 -16   5  -1   44.00    8.80
 -16   5  -1   29.50    9.20
  16   5   1   59.69   14.20
  17  -5   1   64.69   12.50
 -17  -5  -1   65.79   14.90
 -17  -5  -1   72.49   13.70
  17  -5   1   94.69   15.40
  17   5   1   85.59   17.30
 -17   5  -1   61.89   11.20
  17   5   1   76.49   16.10
  18  -5   1   92.69   15.40
 -18  -5  -1  110.19   15.60
 -18  -5  -1   98.49   17.20
 -18   5  -1   92.89   12.90
  18   5   1   82.89   21.80
 -19  -5  -1   60.59   13.00
 -19  -5  -1   48.50   15.40
  19  -5   1   38.80   11.80
 -19   5  -1   37.00   12.60
  19   5   1   38.70   13.70
 -20  -5  -1   28.50   12.60
  20  -5   1   22.50   12.40
 -20   5  -1   25.40   10.00
  20   5   1   21.20   12.40
 -21  -6   1   35.80   13.20
 -20  -6   1  121.69   17.40
 -20   6   1  117.79   14.00
  19  -6  -1   46.80   12.90
 -19  -6   1   25.70   13.90
  19  -6  -1   28.10   11.00
 -19   6   1   23.10    9.10
 -18  -6   1   17.40   10.20
  18  -6  -1    6.40    6.30
  18  -6  -1   10.60    8.80
 -18  -6   1  -15.00   10.10
  18  -6  -1    7.30    9.90
 -18   6   1   14.70    7.40
 -18   6   1   -4.70    7.00
 -17  -6   1  437.56   28.90
  17  -6  -1  447.16   29.20
 -17  -6   1  344.47   28.90
  17  -6  -1  388.06   27.70
  17  -6  -1  385.86   24.60
 -17   6   1  380.56   24.80
  17   6  -1  406.36   32.80
 -17   6   1  425.06   25.30
 -16  -6   1  300.47   22.80
  16  -6  -1  285.37   21.90
 -16  -6   1  338.37   26.60
  16  -6  -1  253.77   21.40
  16  -6  -1  306.87   20.70
 -16   6   1  278.07   19.70
  16   6  -1  317.07   27.40
  16   6  -1  283.37   18.10
  16   6  -1  291.47   18.30
  16   6  -1  307.77   26.50
 -16   6   1  276.67   19.50
  15  -6  -1   10.20    7.20
 -15  -6   1    0.90   10.30
  15  -6  -1   10.80    5.70
  15  -6  -1    4.90    6.60
 -15  -6   1   23.50    9.20
  15   6  -1    8.90   10.60
  15   6  -1   24.40    9.50
 -15   6   1   19.00    6.80
  15   6  -1    1.80    6.10
  15   6  -1   13.30    6.10
 -15   6   1   10.90    6.50
  14  -6  -1   99.19   12.30
 -14  -6   1  115.19   14.20
  14  -6  -1  110.09   12.80
 -14  -6   1  109.89   15.10
  14  -6  -1  115.09   11.00
  14   6  -1  123.39   11.50
  14   6  -1  114.99   11.60
  14   6  -1  108.39   15.10
 -14   6   1  119.39   11.70
 -14   6   1  128.09   11.50
  14   6  -1  123.49   17.40
 -14   6   1  112.59    8.30
 -13  -6   1  715.83   43.40
  13  -6  -1  729.43   39.10
  13  -6  -1  742.93   40.30
  13  -6  -1  764.62   40.70
 -13  -6   1  714.23   41.60
  13   6  -1  728.53   39.90
 -13   6   1  713.23   39.00
  13   6  -1  657.23   43.70
 -13   6   1  696.83   38.00
  13   6  -1  753.82   44.70
 -13   6   1  764.42   39.20
  13   6  -1  769.52   40.20
 -12  -6   1   12.30    8.00
  12  -6  -1   12.50    5.70
  12  -6  -1   11.40    5.10
 -12  -6   1   12.70    7.60
 -12  -6   1   11.00    9.10
  12  -6  -1   10.40    5.80
  12   6  -1   -0.40    7.70
  12   6  -1    4.10    5.90
 -12   6   1    8.90    4.90
  12   6  -1    9.80    5.20
  12   6  -1   28.00   10.00
 -12   6   1   19.20    5.90
 -12   6   1   14.40    5.70
 -12   6   1   16.70    6.00
  12   6  -1   17.90    6.60
 -11  -6   1  410.06   27.70
  11  -6  -1  434.86   25.60
  11  -6  -1  472.45   26.00
  11  -6  -1  454.65   26.10
 -11  -6   1  461.45   28.50
 -11  -6   1  445.36   30.20
  11   6  -1  457.45   30.10
  11   6  -1  476.25   27.40
  11   6  -1  496.45   30.20
  11   6  -1  477.55   27.70
 -11   6   1  417.16   25.90
 -11   6   1  498.65   26.10
  11   6  -1  468.25   27.30
 -11   6   1  469.15   26.30
 -11   6   1  440.76   25.80
  10  -6  -1    2.90    4.00
 -10  -6   1    7.10    6.00
 -10  -6   1    9.80    6.50
  10  -6  -1    8.60    4.70
 -10  -6   1    1.30    6.10
  10  -6  -1    7.00    4.00
  10   6  -1    3.80    4.10
  10   6  -1   -1.50    6.00
 -10   6   1   -1.40    4.10
 -10   6   1    6.10    4.70
 -10   6   1   -1.30    4.70
 -10   6   1    4.30    4.70
  10   6  -1    8.30    5.80
  10   6  -1   -5.20    6.90
  10   6  -1    3.00    5.50
   9  -6  -1    1.20    4.10
   9  -6  -1    3.20    3.40
  -9  -6   1   -1.00    6.60
  -9  -6   1   -7.70    6.00
  -9  -6   1   -2.90    3.70
   9  -6  -1   -1.00    3.30
   9   6  -1    1.30    5.30
  -9   6   1   -0.40    3.60
  -9   6   1    3.50    4.40
   9   6  -1    4.10    4.70
  -9   6   1   10.80    5.60
  -9   6   1    0.60    3.80
   9   6  -1   -0.40    4.80
   9   6  -1    4.70    6.90
  -8  -6   1 1088.49   53.99
  -8  -6   1  930.91   52.79
   8  -6  -1 1044.80   50.39
   8  -6  -1 1032.10   50.39
  -8  -6   1  958.80   54.49
   8  -6  -1  999.10   52.09
   8   6  -1  946.21   53.99
  -8   6   1 1086.59   53.19
  -8   6   1 1064.89   51.69
  -8   6   1  927.41   52.09
   8   6  -1 1019.00   53.19
   8   6  -1 1059.59   52.89
  -8   6   1 1051.39   51.69
   8   6  -1  989.10   54.59
   8   6  -1 1016.90   53.79
   7  -6  -1 2055.19   97.39
  -7  -6   1 1937.31  100.19
  -7  -6   1 2029.80  100.69
   7  -6  -1 2075.09   99.89
  -7  -6   1 1964.10  101.39
   7  -6  -1 2044.80   97.29
  -7  -6   1 2070.29  100.69
   7   6  -1 2014.60  101.29
  -7   6   1 1887.01   99.79
   7   6  -1 2039.10  101.49
  -7   6   1 1965.20   98.99
   7   6  -1 2094.29  100.29
   7   6  -1 2085.19  100.79
  -7   6   1 2049.40   99.09
  -7   6   1 2001.90  100.39
   7   6  -1 1927.91  100.89
  -6  -6   1   71.99    8.90
  -6  -6   1   64.19    7.70
   6  -6  -1   57.49    7.60
  -6  -6   1   72.69    9.30
  -6  -6   1   71.19    8.40
   6  -6  -1   69.69    4.40
   6  -6  -1   64.59    4.30
  -6   6   1   63.09    7.00
  -6   6   1   60.29    7.00
  -6   6   1   79.09    8.90
   6   6  -1   74.59    9.50
   6   6  -1   74.49    7.30
   6   6  -1   54.49    8.20
   6   6  -1   51.59    7.90
   6   6  -1   68.29    9.10
   5  -6  -1   -2.70    3.80
  -5  -6   1    8.20    4.90
  -5  -6   1    3.90    5.00
  -5  -6   1    8.60    4.20
  -5  -6   1    5.40    4.10
   5  -6  -1    5.00    3.40
  -5   6   1    1.10    4.30
   5   6  -1    7.00    5.00
  -5   6   1    7.20    3.60
  -5   6   1    2.30    3.40
   5   6  -1   11.70    5.20
   5   6  -1    2.70    3.20
   5   6  -1    4.30    3.80
   5   6  -1    1.80    3.10
  -4  -6   1 1649.23   79.49
   4  -6  -1 1579.04   77.99
  -4  -6   1 1571.44   79.09
  -4  -6   1 1509.35   78.89
   4  -6  -1 1536.45   78.99
  -4  -6   1 1570.24   78.49
  -4   6   1 1620.84   78.19
  -4   6   1 1624.44   79.59
  -4   6   1 1544.35   78.29
   4   6  -1 1596.94   78.99
   4   6  -1 1538.05   79.89
   4   6  -1 1604.54   79.59
   4   6  -1 1564.04   78.69
  -3  -6   1    8.70    4.80
  -3  -6   1   18.10    4.60
   3  -6  -1   16.70    5.40
  -3  -6   1   17.30    5.60
   3  -6  -1   14.80    4.20
  -3  -6   1   15.80    3.80
   3   6  -1   19.40    5.00
  -3   6   1    9.10    5.30
   3   6  -1   20.10    5.00
   3   6  -1    8.70    4.30
   3   6  -1   13.50    5.50
  -3   6   1   23.10    4.70
  -2  -6   1 1335.87   65.89
   2  -6  -1 1273.47   62.39
   2  -6  -1 1238.98   64.69
   2  -6  -1 1279.37   65.69
  -2  -6   1 1304.67   65.49
  -2  -6   1 1268.67   64.59
   2   6  -1 1237.38   66.09
   2   6  -1 1326.47   66.19
   2   6  -1 1307.47   64.49
   2   6  -1 1325.57   65.19
  -2   6   1 1343.57   66.19
  -2   6   1 1316.07   64.79
   1  -6  -1  499.65   24.00
  -1  -6   1  457.05   24.90
  -1  -6   1  464.95   25.10
   1  -6  -1  466.45   26.10
  -1  -6   1  471.05   26.20
   1  -6  -1  469.45   26.80
  -1  -6   1  451.25   26.80
   1   6  -1  479.95   24.90
  -1   6   1  493.35   25.90
  -1   6   1  509.45   27.30
   1   6  -1  472.45   27.10
   1   6  -1  465.25   27.40
   1   6  -1  481.55   26.10
   0  -6  -1   53.59    6.60
   0  -6  -1   61.49    7.50
   0  -6   1   53.09    6.40
   0  -6   1   49.20    5.20
   0  -6   1   58.89    7.10
   0  -6  -1   58.69    6.00
   0  -6  -1   56.99    4.90
   0   6   1   46.90    7.70
   0   6   1   56.39    6.40
   0   6  -1   56.49    6.40
   0   6  -1   62.09    7.60
   0   6  -1   77.89    8.60
  -1  -6  -1   83.49    8.40
   1  -6   1   93.49    6.00
  -1  -6  -1   79.19    7.50
  -1  -6  -1   84.79    9.50
  -1  -6  -1   91.19    6.70
   1  -6   1   86.69    8.20
   1  -6   1   90.79    8.20
  -1   6  -1   85.19    8.30
  -1   6  -1   83.99    7.40
   1   6   1   85.59    8.10
  -1   6  -1   91.59    8.50
   1   6   1   96.99    9.70
  -2  -6  -1 1938.11   96.09
  -2  -6  -1 1911.61   96.09
   2  -6   1 1933.01   96.39
   2  -6   1 1894.71   95.69
  -2  -6  -1 1921.81   96.79
  -2   6  -1 2003.80   96.79
   2   6   1 1933.41   95.89
   2   6   1 1842.82   94.99
   2   6   1 2029.20   97.29
  -2   6  -1 2024.80   95.79
  -2   6  -1 1888.81   96.79
   2   6   1 2010.60   95.89
  -3  -6  -1  106.09    9.50
  -3  -6  -1  104.99    8.50
   3  -6   1  112.09    9.10
  -3  -6  -1  117.39   10.00
   3  -6   1  114.59    9.10
  -3  -6  -1  104.19    9.80
   3   6   1  119.69    8.50
  -3   6  -1  108.99    8.60
   3   6   1  122.19    9.20
   3   6   1  104.49    9.30
   3   6   1  109.19    9.70
  -3   6  -1  116.39    9.00
  -3   6  -1  113.59   10.20
  -3   6  -1  106.79    9.20
   4  -6   1    3.50    3.10
   4  -6   1   -1.10    3.60
  -4  -6  -1   -1.50    3.30
  -4  -6  -1    2.90    3.50
  -4  -6  -1    2.70    4.80
  -4  -6  -1   -6.00    4.20
  -4   6  -1    1.80    2.70
  -4   6  -1   -0.40    3.40
  -4   6  -1    4.80    4.30
   4   6   1    0.50    4.20
   4   6   1   -0.90    4.70
   4   6   1    0.60    3.00
  -4   6  -1   -2.40    3.90
   4   6   1    6.00    3.80
  -5  -6  -1   78.89    9.00
  -5  -6  -1   71.39    8.00
   5  -6   1   74.19    8.10
  -5  -6  -1   69.59    8.80
  -5  -6  -1   65.89    8.50
   5   6   1   69.89    7.80
  -5   6  -1   62.09    7.30
  -5   6  -1   61.29    8.20
   5   6   1   75.59    9.50
   5   6   1   78.09    9.40
   5   6   1   54.99    7.20
   5   6   1   60.89    7.90
  -5   6  -1   64.19    7.50
  -5   6  -1   74.19    8.50
  -6  -6  -1  103.39   11.50
   6  -6   1   96.49    8.70
  -6  -6  -1   99.99    9.80
   6  -6   1   95.79    5.70
  -6  -6  -1   97.39    9.60
  -6  -6  -1   84.89    8.80
   6  -6   1   99.19    5.90
   6   6   1   89.59   10.20
  -6   6  -1   97.09    8.40
  -6   6  -1   94.29    9.30
   6   6   1  101.69   10.80
   6   6   1   92.79    9.40
  -6   6  -1   81.89    8.50
   6   6   1   85.29   10.00
  -6   6  -1  105.09   10.00
   6   6   1   95.09    9.70
   7  -6   1  180.78   10.40
  -7  -6  -1  183.08   15.60
   7  -6   1  172.88   10.50
  -7  -6  -1  183.88   13.30
  -7  -6  -1  181.88   13.40
  -7  -6  -1  177.48   13.60
   7   6   1  197.68   14.20
   7   6   1  183.78   14.50
   7   6   1  188.68   13.60
   7   6   1  161.48   14.10
  -7   6  -1  191.58   12.60
  -7   6  -1  172.88   13.10
   7   6   1  162.68   13.70
  -7   6  -1  180.68   13.70
  -7   6  -1  193.48   12.80
   8  -6   1  771.62   39.90
  -8  -6  -1  742.13   43.70
  -8  -6  -1  757.32   41.90
   8  -6   1  791.12   41.40
   8  -6   1  807.52   39.70
  -8  -6  -1  848.92   43.00
   8   6   1  840.62   43.00
  -8   6  -1  767.92   41.20
  -8   6  -1  812.52   42.00
  -8   6  -1  764.92   41.10
   8   6   1  751.62   43.30
   8   6   1  810.62   42.60
   8   6   1  796.72   44.50
  -8   6  -1  761.52   41.80
  -9  -6  -1    5.20    5.70
   9  -6   1   11.50    4.70
  -9  -6  -1    9.80    5.00
   9  -6   1   13.20    3.90
  -9  -6  -1    1.40    4.50
  -9  -6  -1    5.50    5.90
   9  -6   1    7.90    4.30
  -9   6  -1    9.80    4.80
  -9   6  -1   -0.20    4.50
   9   6   1    3.80    5.00
   9   6   1    7.00    5.30
  -9   6  -1    5.60    5.00
   9   6   1    9.60    5.70
  -9   6  -1   -2.00    4.10
   9   6   1   13.20    6.20
   9   6   1    3.00    6.50
  10  -6   1  131.59   10.10
 -10  -6  -1  124.19   13.40
 -10  -6  -1  132.99   13.20
  10  -6   1  133.59   10.70
  10  -6   1  136.89   11.40
 -10  -6  -1  106.89   14.70
  10   6   1  126.09   12.20
 -10   6  -1  133.99   10.90
  10   6   1  124.19   12.40
 -10   6  -1  135.19   11.40
  10   6   1  105.79   11.10
  10   6   1  108.69   13.60
 -10   6  -1  128.59   11.10
  10   6   1  126.09   12.70
 -10   6  -1  154.58   11.40
 -11  -6  -1  580.14   37.40
 -11  -6  -1  627.44   36.70
  11  -6   1  649.04   35.40
  11  -6   1  664.23   34.60
  11  -6   1  612.74   34.20
 -11  -6  -1  580.24   35.90
  11   6   1  635.94   37.90
  11   6   1  602.04   37.90
 -11   6  -1  579.24   33.90
 -11   6  -1  611.04   33.60
 -11   6  -1  647.74   33.80
 -11   6  -1  641.24   34.50
  11   6   1  653.03   35.40
  11   6   1  649.43   35.20
  11   6   1  612.14   35.20
 -12  -6  -1   63.99   11.40
  12  -6   1  102.69   10.80
  12  -6   1   75.89    9.10
 -12  -6  -1  109.29   13.60
 -12  -6  -1  101.19   14.60
  12  -6   1   92.59   10.80
  12   6   1   80.29   14.80
  12   6   1   80.39   12.20
  12   6   1   80.99   10.60
 -12   6  -1   95.09   10.20
 -12   6  -1   80.59    8.40
  12   6   1   74.19   10.10
 -12   6  -1   74.99    9.50
 -13  -6  -1    7.10    8.00
 -13  -6  -1    2.30    7.00
  13  -6   1   12.50    5.80
  13  -6   1   12.10    6.40
  13  -6   1    8.90    5.50
  13   6   1   12.70    6.10
  13   6   1   13.20   10.10
 -13   6  -1   21.70    6.80
  13   6   1   17.50    9.90
  13   6   1    8.60    6.00
 -13   6  -1    4.00    4.10
 -13   6  -1    1.20    6.10
 -13   6  -1   11.30    3.90
 -14  -6  -1    7.80   10.40
  14  -6   1   17.70    8.10
 -14  -6  -1   -1.80    5.90
  14  -6   1   15.80    5.70
 -14   6  -1    4.70    2.00
 -14   6  -1    5.70    6.80
  14   6   1    2.70    5.50
 -14   6  -1    1.00    5.90
 -14   6  -1    4.10    1.80
  14   6   1   -7.60    9.20
  14   6   1   15.70    7.90
  14   6   1   11.80    6.50
  15  -6   1   28.40    9.50
 -15  -6  -1   40.40   10.90
 -15  -6  -1   31.60   10.40
  15  -6   1   51.69    8.40
  15  -6   1   44.50    9.80
 -15   6  -1   31.00    8.40
  15   6   1   46.70    7.30
  15   6   1   51.99   12.40
 -15   6  -1   41.10    9.20
  15   6   1   39.20   12.30
  15   6   1   32.80    7.20
  16  -6   1  245.98   20.80
 -16  -6  -1  295.47   22.50
  16  -6   1  258.77   20.30
  16  -6   1  327.67   22.00
 -16  -6  -1  306.87   26.00
  16   6   1  258.77   15.80
 -16   6  -1  244.88   18.60
 -16   6  -1  248.48   21.00
  16   6   1  224.08   25.60
  16   6   1  184.68   17.80
  17  -6   1  361.36   26.40
 -17  -6  -1  317.57   29.00
 -17  -6  -1  357.06   26.90
  17  -6   1  353.76   26.90
  17   6   1  372.06   31.30
 -17   6  -1  343.07   24.10
  18  -6   1  -14.70    7.10
 -18  -6  -1   -8.10    9.80
 -18  -6  -1   14.50   12.30
  18  -6   1    7.60    9.10
 -18   6  -1   -4.70    8.70
  18   6   1   -5.10    9.30
 -19  -6  -1  160.68   22.00
  19  -6   1  138.99   20.50
 -19  -6  -1  191.88   21.30
 -19   6  -1  169.98   16.90
  19   6   1  115.39   19.80
  20  -6   1   78.49   16.20
 -20  -6  -1  130.39   18.30
  20   6   1   88.99   19.80
 -20   6  -1   79.99   13.40
 -20  -7   1   28.50   12.30
 -20   7   1    4.50    8.10
 -19  -7   1    4.40   10.80
  19  -7  -1   17.20   11.50
 -19  -7   1   28.20   15.10
  19  -7  -1   24.40   11.20
 -19   7   1    7.30    8.50
 -18  -7   1   34.40   14.30
  18  -7  -1   31.60   11.20
  18  -7  -1   33.00   10.20
 -18   7   1   37.60    9.10
 -18   7   1   12.40    8.50
  18   7  -1   13.60    4.80
  17  -7  -1  187.98   16.90
  17  -7  -1  178.08   17.60
 -17  -7   1  171.88   18.70
 -17  -7   1  163.68   21.20
  17   7  -1  139.19   12.80
 -17   7   1  150.68   14.70
  17   7  -1  109.49   12.40
 -17   7   1  179.78   15.40
  16  -7  -1   12.60    8.00
 -16  -7   1   21.60   10.30
  16  -7  -1    3.10    8.00
 -16  -7   1    8.70    8.90
  16   7  -1    3.50    6.90
  16   7  -1    7.50    8.80
 -16   7   1   36.20    8.10
  16   7  -1   13.90    7.00
 -16   7   1   13.90    7.50
 -15  -7   1   20.50   12.20
 -15  -7   1   36.80   11.10
  15  -7  -1   23.00    8.30
  15  -7  -1   17.80    7.20
 -15   7   1   27.00    4.90
 -15   7   1   30.60    5.30
 -15   7   1   24.60    9.10
 -15   7   1   17.50    8.20
  15   7  -1   38.10   13.20
  15   7  -1    5.60    7.00
  15   7  -1   24.30    8.10
 -14  -7   1   37.00   10.40
  14  -7  -1   31.90    8.00
 -14  -7   1   24.30   11.80
 -14   7   1   45.00    8.20
 -14   7   1   39.90    7.10
  14   7  -1   33.60   10.30
  14   7  -1   47.00    8.80
 -14   7   1   27.60    6.30
  14   7  -1   49.10    9.50
 -14   7   1   36.90    7.80
  14   7  -1   27.60   12.90
  13  -7  -1   49.60    8.50
 -13  -7   1   66.19   11.90
  13  -7  -1   56.49    9.00
 -13  -7   1   60.29   11.30
 -13   7   1   49.10    8.40
 -13   7   1   76.79    9.30
  13   7  -1   59.39   13.20
 -13   7   1   57.19    8.60
  13   7  -1   58.49    9.90
  13   7  -1   58.39    9.80
 -13   7   1   41.30    8.00
  13   7  -1   67.79   12.00
  12  -7  -1  235.88   16.00
 -12  -7   1  206.38   17.60
 -12  -7   1  228.88   19.70
  12  -7  -1  221.08   16.40
 -12  -7   1  236.68   19.10
  12   7  -1  243.58   18.00
 -12   7   1  225.18   16.60
 -12   7   1  258.07   16.20
  12   7  -1  238.08   17.90
 -12   7   1  257.97   16.50
  12   7  -1  234.78   21.10
  12   7  -1  215.28   19.30
 -12   7   1  226.58   16.90
  11  -7  -1  155.48   12.60
 -11  -7   1  207.78   16.40
 -11  -7   1  170.78   17.70
  11  -7  -1  165.18   12.20
  11   7  -1  141.39   16.90
  11   7  -1  164.38   15.60
 -11   7   1  181.08   13.40
 -11   7   1  134.69   13.00
  11   7  -1  200.18   16.60
 -11   7   1  149.09   12.80
  11   7  -1  189.58   14.70
  11   7  -1  191.08   17.80
 -11   7   1  164.08   14.50
  10  -7  -1   -5.60    4.60
 -10  -7   1    0.30    7.70
  10  -7  -1    1.30    3.70
 -10  -7   1    2.70    6.40
  10  -7  -1   -3.30    3.80
 -10  -7   1    0.70    5.00
 -10   7   1    0.10    5.80
  10   7  -1    4.00    5.70
  10   7  -1    1.20    5.90
  10   7  -1    5.90    7.60
  10   7  -1   -4.20    6.90
 -10   7   1    3.70    4.40
 -10   7   1    3.30    5.10
  10   7  -1    3.60    4.20
 -10   7   1    2.10    4.90
  -9  -7   1  101.29   12.80
  -9  -7   1  112.19   13.00
   9  -7  -1  129.09   10.50
   9  -7  -1  113.59    8.50
  -9  -7   1  110.19   11.10
   9  -7  -1  120.29    8.50
   9   7  -1  109.89   11.20
   9   7  -1  131.09   12.70
  -9   7   1  121.39   12.10
  -9   7   1  110.69   10.20
   9   7  -1  102.29   13.00
   9   7  -1  113.39   11.60
  -9   7   1  116.49    9.90
  -9   7   1  112.09   11.30
   9   7  -1  129.49   14.90
   8  -7  -1  249.88   14.00
   8  -7  -1  247.78   14.00
   8  -7  -1  266.37   17.00
  -8  -7   1  225.88   19.20
  -8  -7   1  259.77   18.20
  -8  -7   1  256.87   18.40
  -8   7   1  237.68   16.00
  -8   7   1  237.48   17.40
   8   7  -1  262.87   18.90
  -8   7   1  257.17   16.10
  -8   7   1  271.47   17.90
   8   7  -1  281.97   17.80
   8   7  -1  225.98   17.60
   8   7  -1  275.57   19.60
   8   7  -1  268.17   18.20
  -7  -7   1    7.80    6.80
   7  -7  -1    8.00    2.20
  -7  -7   1    7.60    4.40
  -7  -7   1    3.50    6.00
   7  -7  -1    4.60    5.10
   7  -7  -1    7.00    2.20
  -7  -7   1   11.40    5.90
   7   7  -1   12.90    5.20
  -7   7   1   15.40    6.60
   7   7  -1   11.00    4.50
  -7   7   1   15.00    5.60
  -7   7   1    4.60    4.10
   7   7  -1    5.80    5.60
   7   7  -1    2.30    6.30
   7   7  -1    0.20    5.30
  -7   7   1    6.00    4.50
  -6  -7   1    5.10    4.50
   6  -7  -1    3.70    5.00
   6  -7  -1    7.80    1.40
   6  -7  -1    6.90    1.30
  -6  -7   1    8.00    5.80
  -6  -7   1    5.30    4.60
   6  -7  -1   10.50    4.30
  -6  -7   1    3.20    4.80
   6   7  -1   11.20    5.80
   6   7  -1   12.00    5.10
   6   7  -1   10.50    4.40
  -6   7   1    6.80    3.90
  -6   7   1    2.70    4.20
  -6   7   1    6.30    5.30
   6   7  -1   12.30    5.80
  -5  -7   1   44.30    7.90
  -5  -7   1   39.50    7.70
  -5  -7   1   43.00    6.80
   5  -7  -1   45.80    5.90
   5  -7  -1   35.20    7.20
  -5  -7   1   43.00    7.70
   5   7  -1   51.29    8.40
  -5   7   1   50.39    6.80
  -5   7   1   49.99    8.10
  -5   7   1   46.50    6.80
   5   7  -1   49.50    8.80
   5   7  -1   47.40    6.80
   5   7  -1   44.10    6.80
   4  -7  -1    3.90    5.20
  -4  -7   1   -4.20    4.80
  -4  -7   1    1.20    3.90
  -4  -7   1    1.10    4.50
  -4  -7   1    7.30    5.60
   4  -7  -1   -2.00    2.60
   4   7  -1   -6.20    4.60
   4   7  -1    0.60    4.50
   4   7  -1   -1.50    4.00
  -4   7   1    7.20    4.30
   4   7  -1    4.00    5.40
  -4   7   1   -1.50    3.70
   3  -7  -1  641.84   36.30
  -3  -7   1  654.63   35.70
  -3  -7   1  625.14   35.90
   3  -7  -1  695.03   35.40
  -3  -7   1  676.83   36.80
   3   7  -1  640.74   35.30
   3   7  -1  661.23   37.40
   3   7  -1  702.23   37.00
   3   7  -1  702.13   36.10
  -3   7   1  672.43   37.10
  -3   7   1  651.03   35.30
  -2  -7   1  263.47   15.30
   2  -7  -1  254.67   13.20
   2  -7  -1  247.38   17.30
  -2  -7   1  234.78   16.50
   2  -7  -1  263.47   16.20
  -2  -7   1  278.07   17.20
  -2  -7   1  239.28   15.50
   2   7  -1  218.78   16.80
   2   7  -1  271.87   16.20
  -2   7   1  243.28   15.50
  -2   7   1  261.37   17.20
   2   7  -1  240.68   15.30
   2   7  -1  270.27   17.20
  -1  -7   1    4.90    3.40
   1  -7  -1    1.40    5.10
   1  -7  -1   -0.70    2.70
  -1  -7   1    6.20    2.90
  -1  -7   1    3.20    3.70
   1  -7  -1    0.70    2.10
   1  -7  -1    0.30    4.30
  -1  -7   1    3.30    5.20
  -1   7   1    2.30    3.10
   1   7  -1    8.60    5.70
   1   7  -1   -2.00    3.50
   1   7  -1   -0.50    4.20
  -1   7   1    1.70    4.00
   0  -7  -1  149.59   12.30
   0  -7   1  181.08   13.50
   0  -7  -1  144.19   13.20
   0  -7   1  162.08   12.50
   0  -7  -1  164.08   10.90
   0  -7   1  169.48   10.50
   0   7   1  174.08   11.70
   0   7  -1  139.79   12.40
   0   7  -1  171.08   11.80
   0   7   1  170.08   13.00
   0   7  -1  193.68   13.20
   1  -7   1   35.20    4.00
  -1  -7  -1   37.10    5.80
   1  -7   1   42.30    7.40
  -1  -7  -1   31.00    4.50
  -1  -7  -1   35.80    6.50
  -1  -7  -1   37.00    6.10
   1  -7   1   35.00    5.70
  -1   7  -1   29.00    6.10
   1   7   1   43.30    6.70
   1   7   1   41.00    6.90
  -1   7  -1   37.30    5.80
  -1   7  -1   37.60    7.50
   2  -7   1  186.68   13.20
  -2  -7  -1  164.08   12.90
   2  -7   1  169.58   13.80
  -2  -7  -1  209.18   14.90
  -2  -7  -1  190.58   13.80
  -2   7  -1  195.38   13.30
  -2   7  -1  182.78   14.50
   2   7   1  182.38   13.20
  -2   7  -1  188.68   13.80
   2   7   1  190.18   14.10
   2   7   1  194.38   12.80
  -3  -7  -1  331.07   20.10
  -3  -7  -1  321.27   20.60
   3  -7   1  315.37   19.60
  -3  -7  -1  322.17   20.00
  -3  -7  -1  315.37   19.10
   3  -7   1  347.77   20.30
   3   7   1  315.27   19.10
  -3   7  -1  325.07   20.00
  -3   7  -1  361.16   20.90
  -3   7  -1  342.37   19.80
  -3   7  -1  351.26   20.90
   3   7   1  342.87   21.00
   3   7   1  322.47   20.00
   3   7   1  307.07   19.80
  -4  -7  -1   75.39    9.10
   4  -7   1   66.99    8.00
   4  -7   1   61.39    7.10
  -4  -7  -1   64.29    6.60
  -4  -7  -1   68.49    8.80
  -4  -7  -1   59.59    7.90
   4   7   1   80.69   10.10
   4   7   1   69.49    8.60
   4   7   1   58.29    8.30
   4   7   1   64.49    9.30
  -4   7  -1   66.99    8.20
   4   7   1   56.99    7.40
  -4   7  -1   75.89    8.10
  -4   7  -1   60.29    8.60
  -4   7  -1   65.99    9.00
  -5  -7  -1    9.40    5.90
   5  -7   1    4.30    3.70
  -5  -7  -1    0.90    2.90
   5  -7   1   -0.50    4.20
  -5  -7  -1    6.10    4.40
  -5  -7  -1    5.50    4.50
   5   7   1   -3.70    4.00
   5   7   1    7.00    5.30
   5   7   1    2.90    3.60
   5   7   1   -0.50    5.70
  -5   7  -1    0.20    3.80
  -5   7  -1    0.70    4.80
   5   7   1    7.30    5.90
  -5   7  -1    4.10    4.50
  -5   7  -1    8.30    5.40
  -6  -7  -1  860.91   48.60
  -6  -7  -1  845.92   48.00
   6  -7   1  917.91   43.50
  -6  -7  -1  938.41   48.10
   6  -7   1  901.41   43.50
   6  -7   1  900.81   47.30
   6   7   1  949.60   49.20
   6   7   1  859.01   47.90
  -6   7  -1  941.21   48.20
  -6   7  -1  866.31   48.10
  -6   7  -1  861.11   47.00
   6   7   1  919.31   48.60
   6   7   1  884.31   48.50
  -6   7  -1  945.21   46.90
   6   7   1  928.21   47.60
  -7  -7  -1   84.69   10.20
   7  -7   1   85.59    9.60
  -7  -7  -1   57.39    9.40
  -7  -7  -1   76.29    9.50
   7  -7   1   72.29    5.40
  -7  -7  -1   80.49   10.00
   7   7   1   72.79   10.10
   7   7   1   70.89   10.70
   7   7   1   73.89    9.40
  -7   7  -1   77.79    8.30
  -7   7  -1   57.49    9.00
  -7   7  -1   78.09    8.70
  -7   7  -1   69.49    9.40
   7   7   1   62.59    9.50
   7   7   1   97.09   11.10
  -8  -7  -1   20.10    6.80
  -8  -7  -1   21.30    6.20
   8  -7   1   23.20    3.50
  -8  -7  -1   20.80    6.50
   8  -7   1   16.40    3.70
  -8  -7  -1    2.80    7.50
   8   7   1   28.60    7.30
  -8   7  -1   12.00    6.50
   8   7   1   10.90    5.50
  -8   7  -1   23.60    5.90
  -8   7  -1   30.60    6.10
   8   7   1   25.80    7.30
  -8   7  -1   15.10    5.70
   8   7   1    9.60    5.80
   8   7   1   21.20    5.70
  -9  -7  -1   10.40    8.30
  -9  -7  -1    0.20    4.20
  -9  -7  -1    4.30    6.90
   9  -7   1    5.80    3.20
  -9  -7  -1    8.30    5.60
   9  -7   1    3.80    3.80
  -9   7  -1    2.10    4.40
  -9   7  -1    1.80    4.60
  -9   7  -1    1.10    5.70
  -9   7  -1    2.20    5.30
   9   7   1   10.20    6.10
   9   7   1   -7.90    5.00
   9   7   1    5.90    8.50
   9   7   1    9.10    6.30
   9   7   1    3.40    6.50
 -10  -7  -1   29.30    7.50
 -10  -7  -1   29.20    7.30
 -10  -7  -1   24.40    8.20
  10  -7   1   36.60    5.50
 -10  -7  -1   36.10    7.60
  10  -7   1   32.70    5.90
  10   7   1   40.60    8.20
  10   7   1   21.90    8.20
  10   7   1   44.40   10.10
  10   7   1   31.20   10.00
 -10   7  -1   28.30    7.40
 -10   7  -1   31.70    7.60
 -10   7  -1   44.90    8.00
 -10   7  -1   40.80    7.10
 -11  -7  -1   -0.80    7.30
  11  -7   1    6.60    4.50
 -11  -7  -1    3.30    8.80
  11  -7   1   -0.70    4.50
  11  -7   1   12.70    5.60
 -11  -7  -1   -8.30    4.30
  11   7   1   -1.40    8.50
 -11   7  -1    5.10    5.30
 -11   7  -1   -1.60    5.40
  11   7   1    4.10    8.00
  11   7   1   10.20    7.20
 -11   7  -1    9.20    6.20
  11   7   1   12.30    6.40
 -11   7  -1    9.00    6.40
 -12  -7  -1  474.65   32.70
 -12  -7  -1  448.86   31.30
 -12  -7  -1  499.05   31.70
  12  -7   1  507.45   29.30
  12  -7   1  492.35   30.70
  12  -7   1  497.85   28.40
 -12   7  -1  510.65   31.70
 -12   7  -1  504.85   28.90
 -12   7  -1  513.15   28.70
  12   7   1  514.45   30.70
  12   7   1  502.95   34.10
  12   7   1  511.75   32.60
  12   7   1  536.05   30.60
 -12   7  -1  489.05   30.70
 -13  -7  -1    7.70    8.50
  13  -7   1    8.30    6.90
 -13  -7  -1    4.70   10.20
  13  -7   1   19.50    6.40
  13  -7   1   16.40    5.90
 -13   7  -1   10.20    6.30
  13   7   1   33.80   11.30
  13   7   1   26.40   10.90
 -13   7  -1   11.60    7.20
 -13   7  -1   12.40    6.20
  13   7   1   10.70    7.20
 -13   7  -1   12.10    5.50
  13   7   1   19.20    7.70
 -14  -7  -1   -4.50    5.80
  14  -7   1    4.10    5.40
  14  -7   1   10.80    7.10
  14  -7   1    6.30    5.40
 -14  -7  -1    9.90    8.70
  14   7   1    7.20    6.90
 -14   7  -1    5.60    4.30
  14   7   1   -1.40    6.70
 -14   7  -1    3.20    6.20
  14   7   1    2.90    9.60
 -14   7  -1    6.50    6.20
  15  -7   1  191.88   14.30
  15  -7   1  125.29   14.60
  15  -7   1  172.58   16.10
 -15  -7  -1  188.08   19.00
 -15  -7  -1  159.98   20.30
 -15   7  -1  156.88   14.40
 -15   7  -1  155.68   15.00
  15   7   1  138.99   19.50
  15   7   1  151.48   14.00
  15   7   1  149.29   14.10
 -15   7  -1  157.78    9.10
 -16  -7  -1   79.19   16.30
 -16  -7  -1   77.19   14.40
  16  -7   1   83.89   13.30
  16  -7   1   64.89   11.30
  16   7   1   68.79    9.60
  16   7   1   77.69   10.40
  16   7   1   74.49   17.40
 -16   7  -1   95.49   12.10
  17  -7   1    9.00    8.00
 -17  -7  -1   -3.50    8.70
 -17  -7  -1   -4.30    9.50
  17  -7   1   -3.80    9.40
  17   7   1    7.70    6.00
  17   7   1   11.10   10.50
  17   7   1    5.50    5.40
 -17   7  -1   -4.00    7.20
  18  -7   1    6.40    9.40
 -18  -7  -1   25.90   11.10
 -18  -7  -1    2.50   12.90
  18  -7   1    3.60    9.20
  18   7   1   23.00   12.10
 -19  -7  -1   10.40   13.50
  19  -7   1   10.70   10.50
 -19  -7  -1   58.19   14.00
 -19   7  -1    2.00    9.90
  19   7   1   26.70   16.10
  20  -7   1   23.80   10.80
 -20  -7  -1    0.50   11.50
 -20   7  -1   -1.20   10.30
 -20  -8   1  210.28   24.40
 -20   8   1  228.78   19.50
 -19  -8   1    6.90   10.80
 -19  -8   1   32.40   13.00
 -19   8   1   10.70    9.60
  18  -8  -1   14.10    8.90
 -18  -8   1   10.90   11.70
  18  -8  -1   25.40   10.50
 -18  -8   1   -0.30   12.00
  18   8  -1    6.10    6.40
 -18   8   1    8.90    8.50
  17  -8  -1  225.48   20.10
  17  -8  -1  222.18   19.90
 -17  -8   1  260.47   27.30
 -17  -8   1  228.18   26.00
 -17   8   1  209.48   17.70
 -17   8   1  238.68   18.40
  16  -8  -1  233.28   18.10
 -16  -8   1  200.58   23.60
  16  -8  -1  147.49   16.60
 -16  -8   1  209.88   20.50
 -16   8   1  174.28   15.60
 -16   8   1  183.08   15.80
 -16   8   1  218.08   17.00
  16   8  -1  182.08   17.00
  16   8  -1  150.88   16.40
 -16   8   1  178.08   12.30
  15  -8  -1   45.30    9.50
 -15  -8   1   36.90   11.90
 -15  -8   1   43.80   12.00
  15  -8  -1   55.59    9.80
  15   8  -1   44.10   10.20
  15   8  -1   36.60   10.00
 -15   8   1   52.69    9.30
 -15   8   1   40.20    8.70
 -15   8   1   41.10    7.20
 -15   8   1   40.90    7.70
  14  -8  -1    3.10    6.30
 -14  -8   1   -4.50    7.10
  14  -8  -1    6.60    6.20
 -14  -8   1    7.60    8.80
 -14   8   1   -6.40    6.10
  14   8  -1    0.50    6.80
  14   8  -1   -0.90    7.40
 -14   8   1    3.80    6.70
 -14   8   1    4.60    5.70
 -14   8   1    3.30    5.90
  13  -8  -1  287.67   19.20
 -13  -8   1  264.67   24.60
  13  -8  -1  291.27   19.30
 -13  -8   1  302.07   21.70
  13   8  -1  298.37   20.80
 -13   8   1  284.07   19.90
 -13   8   1  253.87   19.90
  13   8  -1  280.77   21.00
 -13   8   1  318.37   19.80
  13   8  -1  257.57   22.50
 -13   8   1  281.97   18.90
 -12  -8   1   -1.50    9.50
  12  -8  -1    1.50    4.90
  12  -8  -1   -2.40    5.10
 -12  -8   1    5.80    6.20
 -12   8   1   -1.20    5.90
 -12   8   1   -9.50    6.30
  12   8  -1   -5.10    7.70
  12   8  -1    4.80    6.60
 -12   8   1    3.10    6.10
 -12   8   1    0.90    6.00
  12   8  -1   -0.40    6.60
  11  -8  -1  671.53   34.30
 -11  -8   1  614.94   37.90
 -11  -8   1  554.94   38.30
 -11  -8   1  629.44   38.00
  11  -8  -1  627.54   33.90
 -11   8   1  684.93   35.70
  11   8  -1  712.43   38.70
 -11   8   1  686.33   35.70
  11   8  -1  686.83   37.70
 -11   8   1  541.35   35.90
 -11   8   1  673.23   37.10
  11   8  -1  620.84   39.40
  11   8  -1  589.94   38.70
  10  -8  -1   -1.10    3.80
 -10  -8   1    8.10    7.00
  10  -8  -1    2.30    3.40
 -10  -8   1    7.70    6.80
 -10  -8   1   -1.30    5.20
  10  -8  -1   -3.30    5.40
  10   8  -1    3.20    7.30
 -10   8   1    4.70    5.50
  10   8  -1   -4.30    7.10
 -10   8   1    4.60    6.80
 -10   8   1   -4.60    4.60
  10   8  -1    6.60    6.80
  10   8  -1    2.00    5.40
 -10   8   1   -1.40    5.30
   9  -8  -1   25.10    4.20
  -9  -8   1   28.80    7.00
  -9  -8   1   17.50    8.90
   9  -8  -1   33.40    7.40
  -9  -8   1   32.60    9.00
   9  -8  -1   19.00    4.00
   9   8  -1   42.70    8.80
  -9   8   1   27.70    7.70
   9   8  -1    9.20    6.00
   9   8  -1   34.50    9.00
   9   8  -1   23.40    6.20
  -9   8   1   31.30    6.50
  -9   8   1   28.60    6.20
   9   8  -1   14.80    8.10
  -9   8   1   33.90    7.20
   8  -8  -1  188.38   15.00
  -8  -8   1  160.78   16.40
  -8  -8   1  193.38   16.20
  -8  -8   1  196.88   15.40
   8  -8  -1  176.48   10.50
   8  -8  -1  185.38   10.40
   8   8  -1  179.58   16.50
  -8   8   1  195.58   15.60
   8   8  -1  177.88   16.10
   8   8  -1  186.38   15.60
  -8   8   1  157.78   14.40
  -8   8   1  179.78   13.70
   8   8  -1  197.38   15.00
  -8   8   1  184.38   13.60
  -7  -8   1  516.15   31.00
  -7  -8   1  489.55   31.50
   7  -8  -1  527.15   26.30
   7  -8  -1  585.44   31.30
  -7  -8   1  538.55   30.80
  -7  -8   1  494.05   31.50
   7   8  -1  562.14   31.10
  -7   8   1  485.65   29.70
  -7   8   1  554.44   31.90
   7   8  -1  569.04   32.30
   7   8  -1  576.34   32.40
   7   8  -1  520.25   32.60
  -7   8   1  534.95   31.40
  -7   8   1  539.15   29.80
  -6  -8   1   26.20    7.50
  -6  -8   1   21.70    6.00
  -6  -8   1    9.40    6.50
   6  -8  -1   14.50    6.50
  -6  -8   1   11.70    5.90
   6  -8  -1   16.10    5.10
   6   8  -1   20.20    5.50
   6   8  -1   22.40    7.70
  -6   8   1   21.50    5.80
  -6   8   1   23.70    7.30
  -6   8   1   11.10    4.90
  -6   8   1   24.20    5.70
   6   8  -1   23.50    7.20
  -5  -8   1  191.68   13.60
  -5  -8   1  167.98   13.60
   5  -8  -1  169.78   12.90
  -5  -8   1  178.08   15.00
   5  -8  -1  172.78   14.50
  -5  -8   1  197.68   15.30
  -5   8   1  206.78   14.80
   5   8  -1  165.38   14.20
  -5   8   1  172.58   13.00
   5   8  -1  170.48   13.90
  -5   8   1  155.48   13.50
   5   8  -1  189.68   15.30
   5   8  -1  189.98   16.10
  -5   8   1  192.28   13.50
   4  -8  -1 1098.19   57.19
  -4  -8   1 1152.08   58.69
  -4  -8   1 1063.29   58.79
   4  -8  -1 1114.49   58.79
  -4  -8   1 1112.99   57.39
  -4  -8   1 1113.19   58.19
   4   8  -1 1143.69   57.89
  -4   8   1 1138.49   59.29
   4   8  -1 1139.79   58.09
   4   8  -1 1173.08   59.39
  -4   8   1 1107.89   57.39
   4   8  -1 1069.29   59.69
   3  -8  -1   19.70    2.30
   3  -8  -1   14.70    5.40
  -3  -8   1   25.60    6.30
   3  -8  -1   19.40    5.80
  -3  -8   1   31.10    7.20
  -3  -8   1   17.60    5.40
   3   8  -1   14.40    4.80
  -3   8   1   15.50    5.80
  -3   8   1   15.80    5.30
   3   8  -1   12.30    5.60
   3   8  -1   14.30    7.00
   3   8  -1   24.80    6.60
   2  -8  -1  400.16   23.00
  -2  -8   1  382.86   23.90
   2  -8  -1  368.36   24.30
  -2  -8   1  400.36   22.00
  -2  -8   1  394.46   22.60
  -2  -8   1  382.66   23.50
   2  -8  -1  394.16   20.10
   2   8  -1  391.86   24.70
   2   8  -1  364.86   24.00
   2   8  -1  395.76   23.50
  -2   8   1  399.66   24.50
   2   8  -1  390.36   21.90
  -2   8   1  393.26   22.70
   1  -8  -1   97.99    9.30
  -1  -8   1  118.19   10.60
  -1  -8   1  101.39   10.90
   1  -8  -1   99.09   11.70
  -1  -8   1  114.69    9.10
  -1  -8   1  101.29    8.10
   1  -8  -1   94.99    8.30
   1  -8  -1  114.79    7.40
   1   8  -1  112.79   10.40
  -1   8   1   92.89    8.80
   1   8  -1   97.39   11.40
   1   8  -1  107.79   10.60
  -1   8   1  113.49   12.50
   0  -8  -1  192.08   11.40
   0  -8  -1  178.98   12.40
   0  -8  -1  181.38   15.10
   0  -8   1  187.48   13.40
   0  -8  -1  178.88   13.30
   0  -8   1  179.98   13.90
   0  -8   1  198.18   11.90
   0  -8   1  176.68   11.30
   0   8  -1  178.78   13.60
   0   8  -1  159.58   13.80
   0   8   1  184.28   14.40
   0   8   1  176.48   13.40
   0   8  -1  187.98   15.30
  -1  -8  -1  198.78   12.60
   1  -8   1  185.08   11.70
  -1  -8  -1  192.98   14.10
  -1  -8  -1  207.48   13.90
   1  -8   1  186.38   14.40
   1  -8   1  180.58   13.70
  -1  -8  -1  208.58   15.20
   1   8   1  212.58   15.40
  -1   8  -1  186.98   15.60
  -1   8  -1  218.48   14.60
   1   8   1  211.88   14.50
  -1   8  -1  188.98   15.90
  -2  -8  -1  497.85   29.50
   2  -8   1  471.45   27.50
   2  -8   1  477.75   24.70
   2  -8   1  508.55   28.60
  -2  -8  -1  490.55   26.50
  -2  -8  -1  462.85   27.50
  -2  -8  -1  489.15   28.20
  -2   8  -1  446.26   28.70
   2   8   1  491.85   29.20
  -2   8  -1  490.25   27.60
   2   8   1  525.55   28.00
  -2   8  -1  506.75   29.00
   3  -8   1   58.99    8.90
  -3  -8  -1   51.59    8.50
  -3  -8  -1   56.59    8.10
  -3  -8  -1   56.49    8.30
   3  -8   1   46.90    7.60
   3   8   1   53.19    7.30
   3   8   1   57.59    8.00
  -3   8  -1   54.39    8.30
   3   8   1   64.89    9.90
   3   8   1   64.09   10.00
  -3   8  -1   50.59    8.80
  -3   8  -1   67.89    7.90
  -4  -8  -1   72.59    9.50
   4  -8   1   71.29    8.40
  -4  -8  -1   66.69    9.40
   4  -8   1   47.00    7.60
  -4  -8  -1   47.00    7.80
  -4  -8  -1   53.49    6.80
  -4   8  -1   68.29    9.00
   4   8   1   71.39    9.70
   4   8   1   55.79    8.40
  -4   8  -1   70.19    8.50
   4   8   1   43.50    8.10
   4   8   1   50.19    8.10
  -4   8  -1   58.39    8.60
   4   8   1   50.69    7.30
  -4   8  -1   53.29    8.10
  -5  -8  -1  240.28   17.10
  -5  -8  -1  229.18   17.50
   5  -8   1  232.28   16.00
  -5  -8  -1  216.88   16.60
  -5  -8  -1  252.87   15.90
   5  -8   1  239.58   16.30
   5   8   1  238.88   17.40
   5   8   1  259.97   18.60
   5   8   1  226.98   16.30
  -5   8  -1  213.58   17.20
   5   8   1  218.68   15.80
   5   8   1  237.18   18.10
  -5   8  -1  227.38   16.30
  -5   8  -1  257.87   16.30
  -5   8  -1  267.87   17.90
  -6  -8  -1   43.10    7.90
  -6  -8  -1   35.70    8.50
   6  -8   1   40.90    7.80
  -6  -8  -1   51.89    8.20
  -6  -8  -1   34.60    7.40
  -6   8  -1   28.30    6.50
   6   8   1   31.60    8.30
  -6   8  -1   52.09    8.00
  -6   8  -1   49.80    8.70
   6   8   1   43.70    8.10
   6   8   1   46.00    9.10
  -6   8  -1   48.00    8.70
   6   8   1   28.30    7.20
   7  -8   1  117.09   11.40
  -7  -8  -1  123.99   14.40
   7  -8   1  119.89    6.90
   7  -8   1  115.19    7.00
  -7  -8  -1  136.69   12.40
  -7  -8  -1  127.69   12.80
  -7  -8  -1  121.99   11.70
   7   8   1  114.09   11.30
   7   8   1  114.19   13.60
   7   8   1  122.79   10.90
  -7   8  -1  146.19   12.90
  -7   8  -1  123.39   13.20
  -7   8  -1  122.99   11.30
  -7   8  -1  128.39   11.00
   7   8   1  126.29   14.20
   7   8   1  123.39   13.90
  -8  -8  -1  333.47   23.20
   8  -8   1  351.96   18.00
  -8  -8  -1  363.56   22.90
   8  -8   1  342.67   18.20
  -8  -8  -1  327.77   22.60
  -8  -8  -1  336.17   24.60
  -8   8  -1  341.37   21.50
   8   8   1  326.97   23.30
  -8   8  -1  345.47   21.20
   8   8   1  348.27   23.40
  -8   8  -1  336.07   22.40
   8   8   1  365.86   24.50
  -8   8  -1  337.17   23.00
   8   8   1  309.87   22.20
   8   8   1  352.96   22.30
   9  -8   1  124.19    8.60
  -9  -8  -1  134.39   14.40
  -9  -8  -1  123.89   13.20
   9  -8   1  129.59    9.10
  -9  -8  -1  103.59   13.80
  -9  -8  -1   86.89   12.90
   9   8   1  110.39   14.80
   9   8   1  131.89   13.30
  -9   8  -1  118.39   11.40
  -9   8  -1  130.49   13.70
  -9   8  -1  117.99   11.20
  -9   8  -1  127.79   13.40
   9   8   1  120.49   13.50
   9   8   1  144.39   15.10
 -10  -8  -1   73.19   11.30
 -10  -8  -1   53.89   12.20
  10  -8   1   59.39    7.20
 -10  -8  -1   42.10    8.80
 -10  -8  -1   60.29   11.10
 -10   8  -1   64.49   10.90
 -10   8  -1   44.90    9.30
 -10   8  -1   59.29   10.10
  10   8   1   50.89   10.50
  10   8   1   52.79    9.90
  10   8   1   49.00    9.70
  10   8   1   49.30   10.10
 -10   8  -1   73.39   10.70
 -11  -8  -1  576.54   34.40
 -11  -8  -1  577.14   35.80
  11  -8   1  560.84   30.50
  11  -8   1  535.85   29.80
 -11   8  -1  554.44   31.80
 -11   8  -1  573.14   31.80
  11   8   1  573.34   34.80
  11   8   1  574.54   36.40
  11   8   1  539.75   34.20
 -11   8  -1  519.75   32.30
 -11   8  -1  509.45   32.30
  11   8   1  550.94   33.30
 -12  -8  -1    7.60   10.90
  12  -8   1   25.90    6.10
 -12  -8  -1   23.20    7.60
 -12  -8  -1   14.90    7.40
  12  -8   1   15.70    6.50
  12   8   1   13.60    8.00
 -12   8  -1   25.60    7.90
 -12   8  -1   27.10    8.00
 -12   8  -1   13.00    6.90
  12   8   1   24.90   10.60
  12   8   1    6.50    8.30
 -12   8  -1   20.40    7.80
  13  -8   1    7.50    6.50
 -13  -8  -1    7.70    8.00
 -13  -8  -1    0.20    6.40
  13  -8   1    8.00    6.60
  13   8   1  -11.60    6.10
 -13   8  -1    9.60    6.80
 -13   8  -1    8.00    6.30
 -13   8  -1   -4.90    6.50
 -13   8  -1   14.20    6.90
  13   8   1    3.70    8.00
  13   8   1   -3.90    6.90
  14  -8   1   -5.40    5.90
  14  -8   1   -1.90    6.60
 -14  -8  -1   -6.50   10.40
 -14  -8  -1    1.20    6.60
  14   8   1   -1.30    7.30
 -14   8  -1  -11.80    5.80
 -14   8  -1    4.70    5.70
 -14   8  -1   -4.70    7.00
 -14   8  -1    2.00    6.20
  14   8   1    0.40   10.10
  14   8   1   -1.90    7.70
 -15  -8  -1  188.88   22.30
  15  -8   1  169.98   16.10
 -15  -8  -1  209.68   19.80
  15  -8   1  186.28   15.90
  15   8   1  153.98   16.20
  15   8   1  184.58   20.80
  15   8   1  159.38   15.50
 -15   8  -1  145.49   12.30
 -15   8  -1  169.38   16.20
  16  -8   1   95.59   13.60
 -16  -8  -1   90.29   15.60
  16  -8   1   81.89   11.50
 -16  -8  -1   76.89   16.90
  16   8   1   97.99   18.70
 -16   8  -1   95.29   12.90
  16   8   1   61.59   10.90
  16   8   1   92.09   12.00
 -16   8  -1   76.49    5.50
 -17  -8  -1   88.39   18.80
  17  -8   1   81.39   13.30
 -17  -8  -1  105.79   16.40
  17  -8   1   71.59   12.40
 -17   8  -1   61.49   12.50
  17   8   1  111.79   17.40
  17   8   1   71.59   10.30
  17   8   1   45.70   15.70
 -18  -8  -1   21.40   12.90
  18  -8   1   12.10    8.90
 -18  -8  -1   -8.70    9.40
  18  -8   1    4.70    8.50
  18   8   1   -7.40   12.80
  18   8   1    7.50    6.10
 -18   8  -1  -16.40    8.90
 -19  -8  -1    2.70   15.80
  19  -8   1   30.60   11.20
 -19  -8  -1   41.30   13.90
 -19   8  -1   -1.20   10.70
 -19  -9   1   39.50   17.50
 -19  -9   1   49.70   14.90
 -19   9   1   23.00   10.30
 -18  -9   1   46.90   16.90
  18  -9  -1   57.79   12.70
 -18  -9   1   75.39   15.90
  18   9  -1   69.19   10.80
 -18   9   1   39.30   11.20
 -17  -9   1  103.49   17.80
  17  -9  -1  126.19   15.30
  17  -9  -1  116.39   14.20
 -17  -9   1  130.89   18.40
 -17   9   1  127.79   14.20
  16  -9  -1   44.40    9.70
  16  -9  -1   30.50    9.00
 -16  -9   1    8.90   10.20
 -16  -9   1   32.00   12.10
  16   9  -1   12.00    9.90
 -16   9   1   40.60    7.90
 -16   9   1    9.40    6.70
 -16   9   1   26.80    8.30
  16   9  -1   25.00    9.40
 -16   9   1   22.60    8.40
  15  -9  -1   -0.50    6.40
  15  -9  -1   -1.30    7.00
 -15  -9   1    7.10    8.20
 -15  -9   1  -15.80   11.20
 -15   9   1    7.70    7.00
 -15   9   1   16.20    7.50
  15   9  -1    2.90    8.90
 -15   9   1    1.10    7.20
 -15   9   1   -2.70    7.60
  15   9  -1  -19.70    7.70
  14  -9  -1   40.00    7.80
 -14  -9   1   18.90   12.30
 -14  -9   1   23.60   10.90
  14  -9  -1   10.00    6.80
 -14   9   1   47.40    8.40
  14   9  -1   20.30    8.50
 -14   9   1   15.40    8.90
  14   9  -1   29.50   10.50
 -14   9   1   36.70    7.80
 -14   9   1   17.20    8.00
 -13  -9   1   96.89   16.70
 -13  -9   1   81.49   13.00
  13  -9  -1  106.69   11.50
 -13   9   1  114.09   13.70
 -13   9   1  105.89   12.00
 -13   9   1  113.69   12.30
 -13   9   1   94.99   12.30
  13   9  -1   97.99   14.50
  13   9  -1  117.09   14.90
  12  -9  -1  103.99   10.20
  12  -9  -1   93.29   10.00
 -12  -9   1   86.59   14.30
 -12  -9   1  126.79   14.80
 -12  -9   1   91.09   13.10
 -12   9   1  115.89   14.10
 -12   9   1  133.99   13.00
  12   9  -1  109.09   14.50
 -12   9   1  111.59   13.40
 -12   9   1  102.89   11.50
  12   9  -1  118.39   14.60
 -11  -9   1  285.77   24.80
  11  -9  -1  347.87   20.40
 -11  -9   1  362.36   25.50
 -11  -9   1  384.36   27.90
  11  -9  -1  373.16   20.70
  11  -9  -1  365.56   22.80
  11   9  -1  365.06   25.90
 -11   9   1  352.56   24.40
  11   9  -1  333.37   24.70
 -11   9   1  355.36   24.00
 -11   9   1  368.96   25.10
 -11   9   1  382.26   24.90
 -10  -9   1   58.09   10.80
 -10  -9   1   57.29   10.30
 -10  -9   1   58.39   12.90
  10  -9  -1   55.49    6.40
  10  -9  -1   45.80    6.80
  10  -9  -1   70.99   10.10
 -10   9   1   38.50    9.10
  10   9  -1   66.29   11.30
 -10   9   1   61.99   11.40
 -10   9   1   63.19    9.70
  10   9  -1   46.70   11.00
 -10   9   1   59.89    8.80
   9  -9  -1   85.19   10.80
  -9  -9   1   81.09   13.40
  -9  -9   1   92.29   11.60
   9  -9  -1   85.09    6.50
  -9  -9   1   61.59   12.00
   9  -9  -1   78.29    6.60
  -9   9   1   92.99   10.30
   9   9  -1   92.59   13.00
  -9   9   1   63.69   10.50
  -9   9   1   71.09   11.40
   9   9  -1   90.59   12.30
  -9   9   1   90.89   10.30
   8  -9  -1   94.39    6.10
  -8  -9   1   84.39   12.00
  -8  -9   1  102.99   12.20
   8  -9  -1   88.59    6.20
  -8  -9   1   92.69   13.00
   8  -9  -1  108.09   12.20
  -8   9   1  109.49   10.40
  -8   9   1   91.39   12.70
   8   9  -1  117.89   13.60
  -8   9   1  100.39   10.80
   8   9  -1  102.09   13.10
  -8   9   1   74.19   11.20
   8   9  -1   87.99   13.70
  -7  -9   1   26.10    8.30
   7  -9  -1   24.80    2.40
  -7  -9   1   18.40    7.50
   7  -9  -1   17.70    5.90
  -7  -9   1   26.20    8.70
   7  -9  -1   26.40    2.40
  -7  -9   1   26.60    8.80
   7  -9  -1   24.00    7.50
  -7   9   1   23.30    6.40
  -7   9   1   17.90    6.60
  -7   9   1   21.90    7.40
   7   9  -1   24.20    7.60
   7   9  -1   28.30    7.50
   7   9  -1   18.40    7.50
   7   9  -1   27.90    6.50
  -7   9   1   10.20    5.90
   6  -9  -1   24.90    6.70
  -6  -9   1   33.20    8.90
  -6  -9   1   36.00    7.30
   6  -9  -1   29.60    7.90
  -6  -9   1   28.40    8.70
  -6  -9   1   24.30    8.20
   6   9  -1   25.90    7.40
   6   9  -1   39.70    8.20
  -6   9   1   36.20    7.30
  -6   9   1   19.60    7.60
  -6   9   1   32.40    7.00
  -6   9   1   34.50    9.10
   6   9  -1   36.40    8.80
   6   9  -1   41.60    8.80
  -5  -9   1  123.99   12.20
  -5  -9   1  132.29   12.10
   5  -9  -1  136.29   13.50
  -5  -9   1  126.79   16.30
   5  -9  -1  130.89   11.70
  -5  -9   1  151.58   12.10
  -5   9   1  138.19   14.00
   5   9  -1  145.69   11.90
  -5   9   1  139.09   11.80
   5   9  -1  144.99   14.20
   5   9  -1  136.89   16.90
  -5   9   1  114.79   11.90
   5   9  -1  134.79   12.10
  -5   9   1  124.49   11.80
  -4  -9   1  376.26   26.10
   4  -9  -1  383.16   19.30
   4  -9  -1  400.36   25.30
   4  -9  -1  371.56   23.40
  -4  -9   1  371.76   24.30
  -4  -9   1  411.36   23.30
  -4   9   1  393.66   25.50
   4   9  -1  402.96   23.90
   4   9  -1  383.16   23.40
  -4   9   1  421.96   23.80
   4   9  -1  374.46   26.90
  -4   9   1  375.36   24.90
   3  -9  -1  357.26   23.00
   3  -9  -1  382.86   18.20
   3  -9  -1  326.67   21.70
  -3  -9   1  299.97   22.10
  -3  -9   1  339.97   24.60
  -3   9   1  350.16   23.30
  -3   9   1  373.46   21.60
   3   9  -1  369.66   22.50
   3   9  -1  358.66   26.10
  -3   9   1  347.57   23.10
   3   9  -1  335.57   21.30
  -2  -9   1  149.69   12.90
   2  -9  -1  120.29   12.20
   2  -9  -1  112.19   11.80
  -2  -9   1  131.49   14.80
   2  -9  -1  133.79    8.60
  -2  -9   1  158.58   10.80
  -2  -9   1  131.59   13.40
   2   9  -1  114.49   14.40
  -2   9   1  150.78   15.40
  -2   9   1  130.19   11.70
   2   9  -1  172.78   18.10
   1  -9  -1    0.90    4.10
   1  -9  -1    1.40    3.50
   1  -9  -1    5.20    3.10
  -1  -9   1    1.30    6.20
  -1  -9   1   -1.50    4.00
  -1  -9   1   16.00    7.10
   1  -9  -1    4.40    5.10
  -1   9   1   -1.50    4.50
  -1   9   1   -4.10    4.70
   1   9  -1    7.80    5.20
   1   9  -1    0.40    3.60
   1   9  -1    3.00    6.30
   0  -9   1    1.80    4.60
   0  -9  -1    1.20    3.00
   0  -9   1    4.30    3.50
   0  -9  -1    1.00    4.20
   0  -9   1   -1.40    3.50
   0  -9   1    0.20    4.10
   0  -9  -1    4.10    5.10
   0  -9  -1   -0.30    3.90
   0   9  -1   12.60    5.90
   0   9   1    7.10    5.20
   0   9   1    2.00    5.00
   0   9  -1    2.60    4.70
   0   9   1    2.60    3.90
   0   9  -1   -3.60    6.00
   1  -9   1   87.29    7.50
  -1  -9  -1   96.29    8.20
  -1  -9  -1   82.89   11.00
   1  -9   1   89.49   10.80
  -1  -9  -1   97.79   11.50
  -1  -9  -1   88.49    8.80
   1  -9   1   82.99   10.60
  -1   9  -1  103.39   11.90
   1   9   1   84.09   12.00
  -1   9  -1   85.69   11.30
   1   9   1   77.79   10.00
   1   9   1   86.99   11.20
  -1   9  -1   75.39    9.40
  -2  -9  -1   -1.30    5.30
   2  -9   1    5.50    6.60
   2  -9   1    1.60    2.70
   2  -9   1    8.20    5.90
  -2  -9  -1   -0.70    3.80
  -2  -9  -1   -4.00    6.90
   2   9   1    2.40    7.70
  -2   9  -1    6.70    6.90
   2   9   1    2.20    6.70
  -2   9  -1   -1.50    4.90
  -2   9  -1   -5.20    6.20
  -3  -9  -1   43.00    7.60
   3  -9   1   40.50    4.00
   3  -9   1   53.79    7.50
   3  -9   1   50.99    8.30
  -3   9  -1   55.79    9.90
   3   9   1   38.00    9.40
  -3   9  -1   42.80    7.70
  -3   9  -1   48.50    8.60
   3   9   1   56.69    8.70
  -4  -9  -1  337.57   24.80
  -4  -9  -1  362.16   21.30
   4  -9   1  341.77   21.80
   4  -9   1  373.16   23.10
  -4  -9  -1  347.77   22.40
   4   9   1  314.07   21.20
  -4   9  -1  379.76   23.10
   4   9   1  353.26   22.00
  -4   9  -1  325.87   21.00
   4   9   1  402.46   27.20
  -4   9  -1  309.67   21.60
  -4   9  -1  324.97   23.30
   5  -9   1  135.79   12.10
  -5  -9  -1  144.59   12.00
   5  -9   1  135.49   13.10
  -5  -9  -1  128.29   14.50
  -5  -9  -1  143.49   13.20
  -5  -9  -1  145.69   14.00
   5   9   1  140.19   12.90
   5   9   1  136.29   12.90
   5   9   1  148.99   17.30
   5   9   1  137.49   13.30
  -5   9  -1  141.79   11.70
  -5   9  -1  156.68   13.40
   5   9   1  125.79   11.70
  -5   9  -1  123.49   12.30
  -5   9  -1  134.39   11.20
  -6  -9  -1  449.26   27.50
  -6  -9  -1  410.86   27.20
  -6  -9  -1  455.05   28.00
  -6  -9  -1  473.35   26.80
   6  -9   1  446.76   25.60
   6  -9   1  425.96   26.90
   6   9   1  435.06   28.70
   6   9   1  450.55   26.50
   6   9   1  413.06   26.50
  -6   9  -1  446.26   27.90
  -6   9  -1  445.06   26.10
  -6   9  -1  384.06   26.90
   6   9   1  432.76   28.40
   6   9   1  444.66   27.70
  -6   9  -1  454.45   26.70
   7  -9   1  266.97   18.70
   7  -9   1  256.17   13.00
  -7  -9  -1  227.08   20.20
  -7  -9  -1  281.27   20.40
  -7  -9  -1  256.17   18.70
   7  -9   1  257.07   13.00
  -7  -9  -1  331.27   20.90
  -7   9  -1  213.48   19.10
  -7   9  -1  274.97   18.10
  -7   9  -1  236.58   18.00
  -7   9  -1  260.27   19.50
   7   9   1  265.17   20.40
   7   9   1  293.97   21.20
   7   9   1  257.47   20.10
  -8  -9  -1   69.59   10.70
  -8  -9  -1   49.40   11.70
  -8  -9  -1   59.39   10.20
   8  -9   1   51.39    4.60
  -8  -9  -1   84.59   12.20
   8  -9   1   57.89    5.00
  -8   9  -1   62.79   10.60
  -8   9  -1   75.29   11.20
   8   9   1   65.59   10.90
   8   9   1   72.89   11.70
   8   9   1   69.19   10.50
   8   9   1   69.39   11.70
   9  -9   1   15.80    3.90
  -9  -9  -1   31.00    9.00
   9  -9   1   27.40    3.90
  -9  -9  -1   30.20    8.70
  -9  -9  -1   21.00    7.40
  -9  -9  -1   22.80    8.30
  -9   9  -1   17.10    7.60
  -9   9  -1   19.20    7.00
  -9   9  -1   24.00    6.80
   9   9   1   22.60    8.80
  -9   9  -1   31.70    9.20
   9   9   1   37.90    9.90
 -10  -9  -1    1.00    7.20
 -10  -9  -1   -5.10    8.60
 -10  -9  -1   -0.50    7.00
  10  -9   1    1.10    3.90
  10  -9   1    2.20    3.50
 -10  -9  -1    4.00   10.20
  10   9   1    5.00    8.10
 -10   9  -1   -0.80    6.30
 -10   9  -1   -5.00    6.10
 -10   9  -1    4.60    6.40
  10   9   1  -10.40    7.70
 -10   9  -1   -1.60    5.60
  11  -9   1    8.50    4.50
  11  -9   1   -1.20    4.40
 -11  -9  -1    2.80    8.60
 -11  -9  -1    1.50    6.80
 -11  -9  -1   -1.40    7.20
  11   9   1   12.10    8.80
  11   9   1    8.10    7.70
  11   9   1    2.20    9.10
 -11   9  -1    7.90    7.30
 -11   9  -1    3.90    7.80
 -11   9  -1   18.90    8.10
 -11   9  -1    3.80    7.50
  12  -9   1  203.88   14.70
 -12  -9  -1  228.88   19.50
 -12  -9  -1  203.68   22.30
 -12  -9  -1  173.28   17.20
  12  -9   1  195.88   13.90
 -12   9  -1  210.88   16.40
  12   9   1  195.48   19.20
 -12   9  -1  231.58   17.90
  12   9   1  210.68   18.90
 -12   9  -1  167.28   15.50
 -12   9  -1  173.18   17.10
  12   9   1  187.68   20.70
  13  -9   1  134.79   12.40
  13  -9   1  108.39   10.80
 -13  -9  -1  104.99   16.00
 -13  -9  -1  121.09   18.40
  13   9   1  126.49   15.40
 -13   9  -1  119.39   13.60
 -13   9  -1  120.49   13.50
 -13   9  -1  102.29   13.00
  13   9   1  101.49   14.70
  13   9   1  103.79   15.50
  14  -9   1  213.58   17.30
 -14  -9  -1  207.18   21.20
  14  -9   1  207.88   16.00
 -14  -9  -1  189.98   18.70
 -14   9  -1  228.08   18.30
  14   9   1  232.78   18.40
 -14   9  -1  181.28   17.30
  14   9   1  176.38   22.00
 -14   9  -1  235.08   17.20
  14   9   1  212.38   19.70
  15  -9   1  190.78   16.60
 -15  -9  -1  242.08   20.30
  15  -9   1  233.68   18.30
 -15  -9  -1  219.28   24.80
  15   9   1  216.98   19.20
  15   9   1  206.68   21.20
 -15   9  -1  219.88   17.00
 -15   9  -1  167.38   15.50
  15   9   1  199.38   18.60
 -15   9  -1  237.58   18.00
 -16  -9  -1   54.39   14.00
  16  -9   1   31.10    9.20
  16  -9   1   60.69   11.10
 -16  -9  -1   26.50   14.20
  16   9   1   15.50   17.90
  16   9   1   43.10   15.40
 -16   9  -1   30.70    8.00
 -16   9  -1   44.00    7.20
 -16   9  -1   61.29   10.80
  17  -9   1   -0.10    8.40
 -17  -9  -1   -1.00   11.10
  17  -9   1    3.40    8.40
 -17  -9  -1   10.80   10.80
  17   9   1    1.70    8.00
 -17   9  -1   -1.50    9.30
  17   9   1    5.00   10.00
  18  -9   1   11.20    9.10
 -18  -9  -1   19.50   12.90
 -18  -9  -1   -6.80   14.20
  18   9   1   -2.00    8.00
 -18   9  -1   -1.40    9.80
 -19  -9  -1   -0.50   16.80
  19  -9   1   21.70   10.40
 -19  -9  -1   31.60   13.40
 -19   9  -1  -10.00   10.40
 -19 -10   1  -11.90   14.30
 -19 -10   1    0.10   12.60
 -18 -10   1   22.60   13.50
 -18 -10   1   26.50   12.90
  18 -10  -1   55.69   11.30
  18  10  -1   49.80   11.70
 -18  10   1   17.40   10.00
 -17 -10   1   93.79   20.50
 -17 -10   1  160.68   18.50
  17  10  -1  133.69   16.30
 -17  10   1  107.29   12.20
 -17  10   1  132.49   14.80
 -16 -10   1    7.50   12.10
 -16 -10   1    5.70   13.90
 -16  10   1   -0.70    7.90
 -16  10   1   -2.80    8.00
  16  10  -1   -1.00    9.00
 -16  10   1   15.80    8.10
 -15 -10   1    9.30   13.10
  15 -10  -1    7.10    7.20
 -15 -10   1   20.60   12.30
 -15  10   1   39.90    9.30
 -15  10   1    0.80    8.00
  15  10  -1   40.00   11.70
 -15  10   1  -11.30    8.70
 -14 -10   1  134.39   18.50
  14 -10  -1  140.19   13.10
 -14 -10   1  123.39   18.40
 -14  10   1  123.69   15.60
 -14  10   1  131.89   15.20
  14  10  -1  123.69   16.60
 -14  10   1  146.19   13.60
 -14  10   1  132.49   14.40
  13 -10  -1   31.50    7.00
 -13 -10   1   47.40   12.00
 -13 -10   1   19.70   11.40
 -13  10   1   33.50   10.50
 -13  10   1   43.60   10.50
 -13  10   1   19.50    7.70
 -13  10   1   41.20    9.20
  13  10  -1   -0.60   10.40
 -12 -10   1   16.50   10.70
 -12 -10   1    1.90    6.20
  12 -10  -1    2.10    4.40
 -12 -10   1   14.90   11.30
 -12  10   1    2.30    5.70
  12  10  -1    0.00   10.00
 -12  10   1    3.90    6.20
 -11 -10   1  387.76   29.10
  11 -10  -1  452.85   24.80
  11 -10  -1  463.95   30.90
 -11 -10   1  462.95   30.40
 -11 -10   1  461.35   32.70
 -11  10   1  483.15   27.80
 -11  10   1  493.35   31.10
 -11  10   1  451.95   27.90
  11  10  -1  453.65   33.00
  11  10  -1  463.25   31.40
 -11  10   1  400.46   29.60
  10 -10  -1   19.30    7.60
  10 -10  -1   18.60    4.20
 -10 -10   1   22.00    9.10
 -10 -10   1   23.60   10.70
 -10 -10   1   26.10   11.40
 -10  10   1   21.40    9.10
  10  10  -1   10.50    9.40
 -10  10   1   21.30    7.90
 -10  10   1   23.10    7.40
 -10  10   1   29.80   10.40
  10  10  -1    8.40    8.50
  -9 -10   1   -1.40    6.10
   9 -10  -1   14.50    7.80
  -9 -10   1   14.30    7.70
   9 -10  -1    7.70    3.00
  -9 -10   1   -1.40    7.10
  -9  10   1   19.10    6.90
   9  10  -1   13.30    6.40
  -9  10   1   18.10    6.60
   9  10  -1    0.50    8.90
  -9  10   1    7.70    7.70
  -9  10   1   -3.40    7.60
  -8 -10   1    1.60    4.90
   8 -10  -1   12.90    7.60
   8 -10  -1    2.70    2.00
  -8 -10   1    5.20    6.50
  -8 -10   1    1.30    6.20
  -8  10   1   -4.90    6.20
   8  10  -1    2.10    6.80
  -8  10   1    5.30    7.90
   8  10  -1   -1.40    8.90
  -8  10   1    3.10    6.40
  -8  10   1    6.10    6.80
  -7 -10   1  447.56   30.80
  -7 -10   1  489.75   30.60
  -7 -10   1  470.65   30.20
   7 -10  -1  469.15   30.00
   7 -10  -1  491.05   23.70
  -7 -10   1  478.55   30.30
   7  10  -1  495.75   30.80
   7  10  -1  496.15   31.90
  -7  10   1  475.55   30.80
  -7  10   1  535.75   31.20
  -6 -10   1   28.90    8.00
  -6 -10   1   16.60    7.30
  -6 -10   1   27.30    7.40
   6 -10  -1   20.10    6.80
   6 -10  -1   28.50    7.40
  -6 -10   1   34.80    8.90
  -6  10   1   25.20    8.10
  -6  10   1   36.10    8.70
  -6  10   1   31.90    9.60
   6  10  -1   33.20    8.70
   6  10  -1   43.90    9.10
  -6  10   1   18.80    8.20
   5 -10  -1  150.48   15.30
  -5 -10   1  166.88   13.90
   5 -10  -1  161.98    8.30
   5 -10  -1  147.09   12.70
  -5 -10   1  163.38   14.70
  -5 -10   1  165.78   15.90
  -5 -10   1  158.28   13.30
   5  10  -1  161.08   16.20
  -5  10   1  145.29   14.10
  -5  10   1  156.68   16.20
   5  10  -1  174.08   14.70
  -5  10   1  160.68   14.70
   5  10  -1  173.68   14.20
  -5  10   1  157.98   16.60
   5  10  -1  157.38   15.30
   4 -10  -1   47.70   10.10
  -4 -10   1   52.99    9.50
   4 -10  -1   50.69    4.20
  -4 -10   1   38.80    8.20
   4 -10  -1   53.49    9.10
  -4 -10   1   58.39    9.80
   4  10  -1   44.70    9.10
  -4  10   1   47.20   10.60
   4  10  -1   66.89    9.20
   4  10  -1   60.39    8.70
  -4  10   1   57.89   10.00
  -4  10   1   50.29   10.40
   4  10  -1   43.00   10.80
  -3 -10   1   46.20   10.10
  -3 -10   1   45.10    7.70
   3 -10  -1   29.90    7.50
   3 -10  -1   24.80    7.60
  -3 -10   1   42.60    7.00
  -3 -10   1   50.09    8.60
   3 -10  -1   41.60    4.40
   3  10  -1   35.00    7.10
   3  10  -1   48.60   11.20
  -3  10   1   44.10    9.00
   3  10  -1   51.09    7.40
   3  10  -1   48.60   10.50
  -3  10   1   30.90    9.50
  -2 -10   1   16.60    6.60
  -2 -10   1   14.10    5.40
  -2 -10   1   13.40    5.80
  -2 -10   1   12.90    5.00
   2 -10  -1   15.80    6.60
   2 -10  -1   17.00    3.60
   2 -10  -1    9.90    4.10
  -2  10   1   15.10    6.90
   2  10  -1   22.80    7.70
   2  10  -1    0.90    5.70
  -2  10   1   16.70    7.50
  -2  10   1   13.80    6.50
   2  10  -1    8.20    8.00
   1 -10  -1  121.29    8.50
   1 -10  -1  104.49    9.50
  -1 -10   1  143.79   12.60
  -1 -10   1  115.19    9.60
  -1 -10   1   95.89    9.50
   1 -10  -1  106.99   10.90
  -1 -10   1   98.69   12.80
   1 -10  -1  100.89   12.60
  -1  10   1  111.29   12.10
  -1  10   1  113.29   13.40
  -1  10   1  134.29   15.30
   1  10  -1  114.69   13.70
   1  10  -1  136.09   15.10
   1  10  -1  104.99   10.60
   0 -10   1   48.60    8.20
   0 -10  -1   56.29    7.40
   0 -10   1   59.39    6.60
   0 -10  -1   50.89    6.20
   0 -10   1   48.80    7.00
   0 -10   1   55.09    9.20
   0 -10  -1   52.89    8.80
   0 -10  -1   53.29    9.50
   0  10   1   42.20    8.70
   0  10  -1   60.09   11.40
   0  10   1   50.39    7.80
   0  10  -1   56.19    8.40
   0  10  -1   44.60   10.10
   0  10   1   45.10    9.10
   1 -10   1  125.69    9.20
  -1 -10  -1  114.09   13.30
   1 -10   1  100.49   12.50
   1 -10   1  118.39    9.50
  -1 -10  -1  140.69   13.80
  -1 -10  -1  124.29   10.70
   1 -10   1  133.89   13.80
  -1 -10  -1  121.49   10.90
   1  10   1  124.39   11.20
  -1  10  -1  131.19   12.30
  -1  10  -1  130.09   14.20
   1  10   1  146.19   13.60
   1  10   1  116.49   13.80
  -1  10  -1  130.19   15.30
  -2 -10  -1  605.54   34.40
   2 -10   1  586.64   34.90
  -2 -10  -1  620.74   35.90
  -2 -10  -1  585.54   36.60
   2 -10   1  626.84   35.90
   2 -10   1  588.54   31.50
  -2 -10  -1  650.93   33.30
  -2  10  -1  619.84   36.80
  -2  10  -1  603.64   34.80
   2  10   1  645.44   34.90
   2  10   1  630.54   36.80
  -2  10  -1  580.94   36.40
   2  10   1  600.24   37.10
  -3 -10  -1  326.87   23.20
   3 -10   1  348.17   23.60
  -3 -10  -1  353.36   23.60
   3 -10   1  325.37   18.10
  -3 -10  -1  337.67   22.30
   3 -10   1  340.97   22.40
   3  10   1  391.66   25.30
   3  10   1  317.17   23.50
  -3  10  -1  309.17   23.20
  -3  10  -1  379.36   22.10
   3  10   1  349.87   22.60
  -3  10  -1  341.87   23.30
  -4 -10  -1   39.50    8.10
  -4 -10  -1   42.80    8.70
  -4 -10  -1   30.60    8.20
   4 -10   1   30.60    7.40
  -4 -10  -1   44.30    7.30
   4 -10   1   38.80    7.20
   4  10   1   43.60    9.20
   4  10   1   36.30    8.10
  -4  10  -1   26.50    7.80
  -4  10  -1   29.40    7.80
  -4  10  -1   37.60    8.10
   4  10   1   23.80    7.00
  -4  10  -1   37.10    9.70
   4  10   1   29.40    7.90
  -5 -10  -1   21.40    8.90
  -5 -10  -1   36.00    9.10
   5 -10   1   41.70    8.40
   5 -10   1   24.70    8.30
  -5 -10  -1    9.60    8.70
  -5 -10  -1   37.80    7.50
  -5  10  -1   20.90    8.60
   5  10   1   28.00    9.60
  -5  10  -1   35.70    7.70
  -5  10  -1   31.90    6.90
   5  10   1   34.30    9.60
  -5  10  -1   21.20    8.80
   5  10   1   23.70    8.50
  -6 -10  -1   57.69   11.00
   6 -10   1   62.19    9.60
  -6 -10  -1   60.59    9.60
  -6 -10  -1   51.19    9.70
   6 -10   1   69.89   10.90
  -6 -10  -1   55.69   11.10
   6  10   1   56.59   10.50
   6  10   1   62.79   10.80
  -6  10  -1   71.89   10.10
  -6  10  -1   73.89   10.70
  -6  10  -1   52.89   10.80
  -6  10  -1   59.89    9.80
  -7 -10  -1    8.40    6.70
  -7 -10  -1    1.50    6.50
  -7 -10  -1    3.40    7.50
   7 -10   1   -0.80    6.50
  -7 -10  -1   -1.60    5.70
  -7  10  -1   -6.30    6.90
   7  10   1    8.00    5.10
  -7  10  -1    3.20    6.20
  -7  10  -1    4.10    7.30
  -7  10  -1    2.10    5.80
   7  10   1    3.00    5.90
   7  10   1    6.70    6.50
   8 -10   1  230.68   11.90
  -8 -10  -1  210.28   18.80
  -8 -10  -1  180.78   19.60
  -8 -10  -1  247.88   18.40
   8 -10   1  235.48   12.00
   8  10   1  250.77   20.10
  -8  10  -1  192.68   16.80
  -8  10  -1  245.68   19.30
  -8  10  -1  201.98   18.80
   8  10   1  196.78   18.20
   8  10   1  247.78   20.90
  -8  10  -1  234.28   17.10
  -9 -10  -1  820.12   44.60
  -9 -10  -1  787.72   45.40
  -9 -10  -1  726.73   44.30
   9 -10   1  802.12   38.60
  -9 -10  -1  802.92   46.00
   9  10   1  704.63   44.30
  -9  10  -1  751.72   42.80
  -9  10  -1  750.52   44.70
  -9  10  -1  783.02   42.70
   9  10   1  786.72   46.10
   9  10   1  793.02   45.40
  -9  10  -1  710.23   44.20
  10 -10   1    0.60    4.20
 -10 -10  -1    1.90    7.70
 -10 -10  -1   -2.10    8.60
 -10 -10  -1  -12.90    6.70
 -10 -10  -1   10.20   10.40
  10 -10   1    4.10    3.20
 -10  10  -1    4.40    6.20
  10  10   1   -1.40    7.80
 -10  10  -1   -0.50    8.40
  10  10   1   -0.20    5.80
 -10  10  -1    0.60    7.40
 -10  10  -1    8.30    6.90
  10  10   1   14.30    9.70
  11 -10   1  161.68   13.00
 -11 -10  -1  155.58   19.70
  11 -10   1  161.58   11.20
 -11 -10  -1  170.48   16.60
  11  10   1  149.49   17.20
 -11  10  -1  155.48   14.70
  11  10   1  153.48   18.20
  11  10   1  153.18   19.60
 -11  10  -1  154.38   15.10
 -12 -10  -1    2.00    8.90
  12 -10   1   17.50    5.90
 -12 -10  -1   19.80   11.10
 -12 -10  -1    9.20    9.10
 -12  10  -1   13.30    9.00
 -12  10  -1   16.70    7.70
  12  10   1    8.40   10.00
  12  10   1   -0.40    9.20
 -12  10  -1    6.00    7.60
  13 -10   1   80.49    9.30
 -13 -10  -1   75.29   16.80
 -13 -10  -1   92.39   15.90
 -13  10  -1   88.19   12.90
 -13  10  -1   87.09   12.10
  13  10   1   75.09   15.60
  13  10   1   92.49   14.20
 -13  10  -1   79.59   13.10
 -14 -10  -1   22.70   12.20
  14 -10   1   27.80    7.30
 -14 -10  -1   34.30   12.10
  14 -10   1   12.20   12.90
 -14  10  -1   14.50    9.10
 -14  10  -1   23.20    9.20
 -14  10  -1    7.60    9.80
  14  10   1   21.20   11.90
  14  10   1   38.00   12.40
  15 -10   1  346.17   22.00
  15 -10   1  321.17   24.30
 -15 -10  -1  310.87   29.90
 -15 -10  -1  350.26   28.00
 -15  10  -1  290.87   23.10
  15  10   1  327.17   25.70
 -15  10  -1  314.37   22.60
  16 -10   1   29.20   10.70
 -16 -10  -1   31.40   15.60
 -16 -10  -1   14.00    9.60
  16 -10   1   25.80    8.80
 -16  10  -1   18.50    8.70
  16  10   1   30.20   11.70
 -16  10  -1    2.90   13.30
 -16  10  -1   14.00    7.40
  16  10   1    9.70   10.60
  17 -10   1   76.89   11.80
  17 -10   1   78.29   12.60
 -17 -10  -1   69.69   16.50
 -17 -10  -1  112.39   20.90
  17  10   1   37.50   12.00
 -17  10  -1   52.49    8.70
 -17  10  -1   52.99   11.30
  18 -10   1  127.09   16.70
 -18 -10  -1  103.39   21.30
  18 -10   1  106.59   14.30
 -18 -10  -1  116.39   18.90
 -18  10  -1  119.39   16.10
  18  10   1   90.99   16.10
 -19 -10  -1   -6.50   12.20
  19 -10   1    4.70    8.80
 -19  10  -1  -33.20    9.70
  18 -11  -1   41.60   10.30
 -18 -11   1   15.60   16.00
 -18 -11   1    8.50   12.90
  18  11  -1   44.70   13.60
 -18  11   1   30.90   11.10
 -17 -11   1   36.70   17.50
 -17 -11   1   67.59   16.40
  17 -11  -1   38.40    9.80
 -17  11   1   41.90    9.90
  17  11  -1   23.40   11.80
 -16 -11   1    5.30   12.30
  16 -11  -1   -2.50    6.80
 -16 -11   1   -4.10   13.30
  16  11  -1   -8.60    8.40
 -16  11   1   -7.10    9.00
 -16  11   1   16.90    9.40
 -15 -11   1   11.90    9.30
 -15 -11   1   22.00   13.90
  15 -11  -1    9.60    7.50
 -15  11   1    1.10   11.10
 -15  11   1    8.80    8.60
  15  11  -1   32.30   12.50
 -15  11   1    1.10    8.30
 -14 -11   1   54.49   12.10
  14 -11  -1   51.29    8.20
 -14  11   1   23.60   11.60
 -14  11   1   36.30   10.80
  14  11  -1   26.40   12.00
 -14  11   1   47.40   10.30
 -13 -11   1   65.79   15.50
 -13 -11   1   68.29   16.20
  13 -11  -1   90.19    9.70
 -13  11   1   58.59   12.40
 -13  11   1   71.39   14.40
 -13  11   1  100.49   13.00
  13  11  -1   70.39   14.20
 -12 -11   1  177.28   16.70
 -12 -11   1  159.48   20.90
 -12 -11   1  166.38   19.60
  12 -11  -1  147.19   11.90
 -12  11   1  161.28   18.50
  12  11  -1  178.18   20.60
 -12  11   1  136.59   17.60
 -12  11   1  157.98   14.70
 -12  11   1  174.28   15.70
 -11 -11   1  225.38   24.20
  11 -11  -1  284.97   16.50
  11 -11  -1  271.87   20.80
  11 -11  -1  292.37   16.60
 -11 -11   1  293.47   21.80
 -11 -11   1  261.97   23.80
 -11  11   1  284.67   20.20
 -11  11   1  265.87   20.00
 -11  11   1  310.17   23.60
  11  11  -1  252.57   24.10
 -11  11   1  282.47   23.40
  10 -11  -1  125.49    8.20
 -10 -11   1   94.49   14.30
  10 -11  -1   91.29    8.00
 -10 -11   1   93.79   15.90
 -10 -11   1  121.29   15.20
  10 -11  -1  131.89   14.80
 -10  11   1  118.09   16.60
 -10  11   1  109.09   15.10
 -10  11   1  112.99   13.90
  10  11  -1  121.99   17.20
 -10  11   1  115.09   12.90
  -9 -11   1    3.90    7.70
   9 -11  -1    7.40    2.60
   9 -11  -1    4.30    7.40
  -9 -11   1    4.60    7.30
  -9 -11   1   -6.10    6.00
  -9  11   1    7.40    9.20
  -9  11   1    8.60    6.80
  -9  11   1    2.70    7.70
  -9  11   1   18.70    7.30
   9  11  -1   -4.40    9.10
  -8 -11   1  144.49   16.50
  -8 -11   1  168.58   18.40
   8 -11  -1  155.88    8.60
  -8 -11   1  157.48   15.40
   8 -11  -1  172.78   16.20
  -8  11   1  176.08   17.60
   8  11  -1  177.08   20.20
  -8  11   1  138.59   16.70
  -8  11   1  151.78   14.20
  -8  11   1  161.18   14.60
   7 -11  -1    9.40    6.70
   7 -11  -1    8.60    6.40
  -7 -11   1   11.00    7.20
  -7 -11   1   25.80    9.50
   7 -11  -1   11.70    1.60
  -7 -11   1   10.80    9.40
  -7 -11   1   17.80    7.40
   7  11  -1   14.10   10.40
  -7  11   1   14.80    5.70
  -7  11   1   12.50    7.40
  -7  11   1   10.00    6.90
  -7  11   1   13.20    8.70
  -6 -11   1  100.79   13.40
   6 -11  -1   98.59    5.60
   6 -11  -1  105.29   12.90
   6 -11  -1   96.09   11.20
  -6 -11   1  105.09   12.10
  -6 -11   1  102.79   13.60
  -6 -11   1  127.49   15.30
  -6  11   1   94.59   14.00
  -6  11   1   97.19   11.80
  -6  11   1  131.89   15.50
  -6  11   1   86.29   11.90
   6  11  -1  104.19   15.90
  -5 -11   1  167.28   14.10
   5 -11  -1  163.08    9.00
   5 -11  -1  142.39   14.50
  -5 -11   1  148.99   15.30
   5 -11  -1  183.38   17.10
  -5 -11   1  174.38   17.30
  -5 -11   1  157.48   15.20
  -5  11   1  166.18   18.30
  -5  11   1  185.78   13.90
  -5  11   1  151.58   14.70
  -5  11   1  173.68   15.80
   5  11  -1  183.28   20.10
  -4 -11   1   92.29   13.90
   4 -11  -1  129.69   13.40
  -4 -11   1  104.59   12.70
  -4 -11   1  118.29   15.10
   4 -11  -1  105.39   14.40
   4 -11  -1  112.19    7.30
  -4  11   1  116.99   15.30
  -4  11   1  124.69   12.30
   4  11  -1  107.69   14.60
  -4  11   1  135.19   15.30
  -3 -11   1  116.39   13.90
   3 -11  -1  128.29    8.50
  -3 -11   1  152.88   13.00
   3 -11  -1  126.39   13.80
   3 -11  -1  117.59    9.80
  -3 -11   1   97.79   13.50
  -3 -11   1  140.29   11.60
   3 -11  -1  134.69   15.70
  -3  11   1  129.59   12.90
  -3  11   1  122.49   15.10
   3  11  -1  145.89   16.40
  -3  11   1  162.78   14.90
   2 -11  -1  273.87   20.70
   2 -11  -1  245.08   16.80
  -2 -11   1  259.27   19.70
  -2 -11   1  315.17   19.30
  -2 -11   1  285.37   20.80
   2 -11  -1  270.27   20.10
   2 -11  -1  282.37   15.90
  -2 -11   1  288.97   17.80
  -2  11   1  262.67   22.10
   2  11  -1  255.57   21.30
  -2  11   1  276.97   19.60
  -2  11   1  296.27   21.50
  -1 -11   1  267.67   19.60
   1 -11  -1  278.67   16.30
   1 -11  -1  268.57   20.20
  -1 -11   1  261.27   17.60
   1 -11  -1  268.47   17.50
  -1 -11   1  256.57   21.20
  -1 -11   1  284.07   17.10
   1 -11  -1  241.18   20.00
   1  11  -1  269.27   23.80
  -1  11   1  332.27   22.20
  -1  11   1  272.67   19.50
  -1  11   1  271.47   20.90
   1  11  -1  290.67   19.20
   1  11  -1  268.37   22.50
   0 -11  -1   28.00    7.30
   0 -11  -1   30.10    5.70
   0 -11   1   33.10    5.60
   0 -11   1   30.60    6.10
   0 -11   1   13.60    8.20
   0 -11  -1   23.50    7.70
   0 -11   1   38.60   10.20
   0 -11  -1   25.20    6.00
   0  11  -1   33.20   10.20
   0  11   1   37.40    8.50
   0  11  -1   29.10    6.90
   0  11   1   30.00    8.60
   0  11   1   21.70    7.90
   0  11  -1   33.90   10.80
  -1 -11  -1   19.70    7.50
   1 -11   1   15.60    4.40
   1 -11   1   10.50    4.70
   1 -11   1   26.60    9.30
  -1 -11  -1   12.30    4.80
  -1 -11  -1   18.90    6.40
   1 -11   1    0.00    5.20
  -1 -11  -1   10.60    6.40
  -1  11  -1   21.50    9.30
  -1  11  -1   10.40    6.50
   1  11   1   17.50    7.20
   1  11   1   20.90    8.50
   1  11   1   14.20    7.00
  -1  11  -1   10.30    5.40
  -2 -11  -1   24.40    9.70
   2 -11   1   39.60    9.10
  -2 -11  -1   31.00    8.00
  -2 -11  -1   32.80    7.50
   2 -11   1   47.40    5.40
   2 -11   1   35.80   10.30
  -2 -11  -1   27.90    6.10
   2 -11   1   38.10    5.60
  -2  11  -1   40.50   10.20
   2  11   1   37.20   11.00
  -2  11  -1   46.80    8.00
  -2  11  -1   42.80   11.40
  -3 -11  -1   99.29    9.10
   3 -11   1   60.59   10.40
  -3 -11  -1   67.29   11.40
  -3 -11  -1   82.99   11.60
  -3 -11  -1   56.09    9.80
   3 -11   1   73.19    6.80
   3 -11   1   98.09   12.30
  -3  11  -1   79.59   10.40
   3  11   1   83.89   12.60
  -3  11  -1   56.59   10.70
  -3  11  -1   78.99   11.70
   4 -11   1  256.17   19.10
   4 -11   1  239.68   13.60
  -4 -11  -1  281.27   20.80
  -4 -11  -1  258.47   19.40
   4 -11   1  232.28   20.00
  -4 -11  -1  250.57   21.00
  -4 -11  -1  248.68   16.90
  -4  11  -1  243.48   20.70
   4  11   1  241.28   21.50
  -4  11  -1  266.07   18.00
  -4  11  -1  269.87   21.70
  -4  11  -1  238.08   18.90
  -5 -11  -1  307.47   23.70
   5 -11   1  333.07   22.30
  -5 -11  -1  328.87   22.50
  -5 -11  -1  338.17   21.10
  -5 -11  -1  290.07   21.50
   5 -11   1  335.77   21.80
  -5  11  -1  317.97   21.50
  -5  11  -1  234.48   20.70
  -5  11  -1  271.87   22.30
   5  11   1  342.67   25.10
  -5  11  -1  316.87   23.90
   6 -11   1  219.58   18.10
  -6 -11  -1  238.18   18.30
  -6 -11  -1  261.27   20.80
   6 -11   1  288.87   19.50
  -6 -11  -1  242.58   21.00
  -6  11  -1  237.78   21.10
  -6  11  -1  254.17   20.90
  -6  11  -1  231.88   18.80
  -6  11  -1  230.78   17.50
   6  11   1  265.37   22.30
   7 -11   1   70.39    9.90
  -7 -11  -1   48.70   10.40
  -7 -11  -1   63.09   12.70
  -7 -11  -1   83.79   13.70
  -7 -11  -1  102.99   12.70
   7 -11   1   94.19   12.10
  -7  11  -1   83.69   11.80
  -7  11  -1   87.49   11.50
   7  11   1   88.19   14.60
  -7  11  -1   91.29   12.70
  -7  11  -1   81.89   13.60
  -8 -11  -1   69.99   11.80
  -8 -11  -1   57.39   11.30
  -8 -11  -1   73.19   13.10
  -8 -11  -1   45.00   12.60
   8 -11   1   66.19    4.30
   8 -11   1   65.79    4.20
  -8  11  -1   63.79   12.60
  -8  11  -1   68.59    9.90
  -8  11  -1   77.09   13.10
  -8  11  -1   83.79   11.50
   8  11   1   80.99   14.40
   9 -11   1  157.78    8.90
   9 -11   1  143.69    9.10
  -9 -11  -1  132.19   16.90
  -9 -11  -1  148.09   15.20
  -9 -11  -1  163.38   18.60
  -9 -11  -1  184.98   16.60
   9  11   1  146.59   18.60
  -9  11  -1  153.28   15.00
  -9  11  -1  152.58   17.50
  -9  11  -1  136.79   17.10
 -10 -11  -1    0.50    8.50
  10 -11   1    3.60    3.30
 -10 -11  -1    5.00    7.70
 -10 -11  -1    8.70   11.20
  10 -11   1    4.90    3.70
 -10 -11  -1    0.30    8.00
 -10  11  -1    3.30    9.20
  10  11   1   11.90   10.30
 -10  11  -1   14.70    9.10
 -10  11  -1    5.60    7.30
  11 -11   1  119.09    9.00
 -11 -11  -1  125.39   16.80
  11 -11   1  106.59    9.50
 -11 -11  -1   99.79   16.30
 -11  11  -1  115.59   15.50
 -11  11  -1   87.99   12.60
  11  11   1  134.49   17.60
 -11  11  -1   97.89   14.50
 -12 -11  -1   50.09   12.30
  12 -11   1   55.19    7.00
 -12 -11  -1   34.90   12.00
  12 -11   1   39.70    6.90
 -12  11  -1   53.09   10.40
 -12  11  -1   20.30   10.90
  12  11   1   47.10   12.50
 -12  11  -1   64.09   12.80
  13 -11   1  128.69   11.70
  13 -11   1  117.59   12.10
 -13 -11  -1  120.59   18.30
 -13 -11  -1  144.69   24.50
 -13  11  -1  141.69   17.30
 -13  11  -1  142.29   16.70
 -13  11  -1  116.29   16.00
  13  11   1  141.79   18.00
 -14 -11  -1  122.69   19.00
  14 -11   1  125.39   13.10
  14 -11   1  148.09   13.20
 -14  11  -1  148.19   16.60
 -14  11  -1  159.98   17.00
  14  11   1  106.19   17.30
 -14  11  -1  145.99   17.40
 -15 -11  -1   86.49   21.10
  15 -11   1  101.19   12.10
 -15 -11  -1  126.59   19.50
  15 -11   1  127.09   13.50
  15  11   1  139.49   18.40
 -15  11  -1  117.09   15.70
 -16 -11  -1   47.80   15.40
 -16 -11  -1   24.70   16.00
  16 -11   1   69.19   11.00
  16 -11   1   53.39    9.80
  16  11   1   33.40   12.50
 -16  11  -1   24.30    9.60
 -16  11  -1   36.10   10.50
 -17 -11  -1   18.00   16.00
  17 -11   1   15.70    8.50
 -17 -11  -1   13.10   10.00
  17  11   1    8.90   10.60
 -17  11  -1    5.80    9.10
 -18 -11  -1    2.80   12.10
  18 -11   1    5.40    7.70
  18 -11   1   12.60    9.70
 -18 -11  -1    9.30   13.30
 -18  11  -1    1.70   11.10
  18  11   1    6.60   10.90
 -18 -12   1   89.09   17.50
 -18 -12   1   48.40   19.60
 -18  12   1   52.99   12.90
 -17 -12   1   27.00   17.10
  17 -12  -1   22.50    9.90
 -17 -12   1   23.60   14.40
 -17  12   1    1.10   10.10
 -17  12   1    1.40   11.90
  17  12  -1   21.10   12.40
 -16 -12   1   11.10   15.10
 -16 -12   1   23.30   14.20
  16 -12  -1    3.80    7.70
  16  12  -1    8.00   10.40
 -16  12   1   -5.10    9.30
 -16  12   1    1.70   10.00
  15 -12  -1   70.19   10.20
 -15 -12   1   84.69   17.20
 -15 -12   1   66.79   15.70
  15  12  -1  103.69   17.80
 -15  12   1   84.09   14.70
 -15  12   1   76.29   14.30
 -15  12   1   24.70   13.40
 -14 -12   1  338.67   29.70
 -14 -12   1  398.56   30.90
  14 -12  -1  381.96   23.00
  14  12  -1  405.76   31.60
 -14  12   1  352.96   28.20
 -14  12   1  342.67   27.60
  13 -12  -1  137.19   11.60
 -13 -12   1  126.59   19.10
 -13 -12   1   81.09   17.90
 -13  12   1  126.69   16.70
  13  12  -1  161.38   20.60
 -13  12   1  164.38   16.00
 -12 -12   1    1.00    8.30
 -12 -12   1   10.40   12.30
 -12 -12   1    5.30    9.40
  12 -12  -1   -0.80    4.00
  12  12  -1   -7.40   10.30
 -12  12   1   -0.70    7.10
 -12  12   1   -7.30    8.10
  11 -12  -1  179.68   11.70
 -11 -12   1  177.68   19.60
 -11 -12   1  215.08   23.50
  11  12  -1  160.78   21.70
 -11  12   1  185.38   16.60
 -11  12   1  187.18   20.40
 -10 -12   1    7.10    7.00
 -10 -12   1  -14.00    9.30
  10 -12  -1    2.30    2.90
 -10 -12   1    5.80   10.40
  10 -12  -1    5.40    8.60
 -10  12   1    9.00    7.50
  10  12  -1   16.00   11.70
 -10  12   1    6.60   10.60
   9 -12  -1  330.37   16.40
  -9 -12   1  261.47   25.20
  -9 -12   1  333.67   26.30
  -9 -12   1  301.77   22.50
   9 -12  -1  336.37   23.10
  -9  12   1  315.27   22.50
   9  12  -1  304.57   25.20
  -9  12   1  326.27   25.40
  -8 -12   1   11.30    9.50
   8 -12  -1   20.80    8.00
   8 -12  -1   23.10    9.70
  -8 -12   1    9.60    7.80
   8 -12  -1   12.60    2.10
  -8  12   1   21.30   10.00
   8  12  -1   32.40   12.00
  -8  12   1   -1.10    6.90
  -7 -12   1    4.80    6.50
  -7 -12   1   -4.50    6.60
   7 -12  -1    6.20    7.20
   7 -12  -1    4.80    8.60
  -7 -12   1    2.90    6.90
   7 -12  -1    5.40    1.60
  -7 -12   1    7.30    9.80
  -7  12   1   10.50    9.20
  -7  12   1    1.70    7.00
   7  12  -1    0.00   12.10
  -6 -12   1  182.68   15.70
   6 -12  -1  186.48   16.10
   6 -12  -1  176.78   16.40
   6 -12  -1  172.58    9.60
  -6 -12   1  165.38   16.60
  -6  12   1  205.48   16.90
  -6  12   1  164.28   19.00
   5 -12  -1  455.65   28.10
  -5 -12   1  460.55   31.60
   5 -12  -1  427.56   29.70
  -5 -12   1  462.95   32.30
  -5 -12   1  459.15   27.30
   5 -12  -1  459.15   22.30
  -5 -12   1  435.96   29.10
  -5  12   1  414.96   28.00
   5  12  -1  369.76   32.60
  -5  12   1  382.46   28.90
   4 -12  -1  127.29    8.20
  -4 -12   1  128.29   14.20
   4 -12  -1  116.89    9.30
  -4 -12   1   95.79   17.70
   4 -12  -1  105.09   13.60
   4 -12  -1  122.79   16.00
  -4 -12   1  113.59   14.60
  -4  12   1  106.09   15.60
   4  12  -1  162.28   19.00
  -3 -12   1   19.00    6.60
   3 -12  -1    6.50    7.80
  -3 -12   1   18.90    9.90
   3 -12  -1   20.00    4.90
  -3 -12   1   19.20    7.70
  -3 -12   1    8.00    6.30
   3 -12  -1   17.10    9.60
   3 -12  -1   19.70    3.90
   3  12  -1   16.80    8.30
  -3  12   1   31.20    9.00
  -2 -12   1    9.30    6.50
   2 -12  -1    4.40    6.90
  -2 -12   1   12.20    7.00
  -2 -12   1   18.90    9.50
   2 -12  -1    6.30    5.80
   2 -12  -1   11.20    4.20
   2 -12  -1    7.50    5.20
  -2  12   1   13.70    7.40
   2  12  -1   -0.10    9.40
   1 -12  -1    3.60    4.60
   1 -12  -1   -1.60    7.60
   1 -12  -1   -5.80    5.70
  -1 -12   1    7.80    6.30
  -1 -12   1   10.90    6.70
   1 -12  -1   -2.50    3.90
  -1 -12   1   -3.10    4.30
  -1 -12   1   -0.10    4.80
  -1  12   1    6.60    6.90
   1  12  -1    1.20    6.30
   0 -12   1  305.77   18.30
   0 -12  -1  293.47   18.20
   0 -12   1  341.97   23.00
   0 -12  -1  288.87   22.40
   0 -12   1  295.57   19.00
   0 -12  -1  311.97   21.50
   0 -12   1  259.27   20.80
   0 -12  -1  295.67   19.60
   0  12  -1  260.47   22.60
   0  12   1  321.07   23.50
   1 -12   1  387.66   27.70
   1 -12   1  455.35   28.80
  -1 -12  -1  448.66   24.80
  -1 -12  -1  431.96   27.80
   1 -12   1  432.26   24.50
  -1 -12  -1  383.76   28.20
   1 -12   1  456.95   23.90
  -1 -12  -1  398.06   25.70
  -1  12  -1  407.46   29.40
   1  12   1  443.06   29.70
  -2 -12  -1  149.39   14.50
  -2 -12  -1  133.49   13.20
   2 -12   1  139.19   10.70
  -2 -12  -1  160.58   17.80
   2 -12   1  134.99   14.60
   2 -12   1  123.19   15.10
   2 -12   1  145.99   10.20
  -2 -12  -1  152.78   12.10
  -2  12  -1  112.89   15.80
   2  12   1  143.59   18.10
  -3 -12  -1  329.37   23.10
   3 -12   1  339.27   25.40
   3 -12   1  338.67   23.90
  -3 -12  -1  378.16   22.00
  -3 -12  -1  309.97   24.30
   3 -12   1  367.16   18.90
   3 -12   1  325.67   19.10
  -3 -12  -1  299.87   26.70
   3  12   1  362.66   25.90
  -3  12  -1  314.57   26.10
   4 -12   1  118.99    8.90
  -4 -12  -1  150.58   17.90
  -4 -12  -1  141.49   15.80
   4 -12   1  133.19   15.10
   4 -12   1  161.28   15.00
  -4 -12  -1  168.98   15.50
   4  12   1  139.29   18.10
  -4  12  -1  131.39   16.40
  -4  12  -1  127.29   14.30
   5 -12   1   18.40    3.10
   5 -12   1   25.50    7.50
  -5 -12  -1   29.40    7.80
  -5 -12  -1   21.40    8.10
   5 -12   1   27.50   10.30
  -5  12  -1   28.00    7.30
  -5  12  -1   32.90   11.20
   5  12   1   27.60   13.00
   6 -12   1  164.08   18.10
   6 -12   1  167.98   14.70
  -6 -12  -1  224.58   16.70
  -6 -12  -1  126.19   19.40
  -6 -12  -1  197.78   19.10
  -6  12  -1  184.48   15.60
  -6  12  -1  164.38   19.50
  -7 -12  -1   -1.80    8.90
   7 -12   1    6.10    7.20
  -7 -12  -1    4.80    9.90
   7 -12   1   -4.20    8.00
  -7 -12  -1   10.00    7.70
  -7  12  -1    3.10    6.60
  -7  12  -1   -5.90    5.00
   7  12   1    5.20   11.60
   8 -12   1   43.00    2.70
  -8 -12  -1   54.69    9.70
   8 -12   1   41.30    2.80
  -8 -12  -1   37.50   10.40
  -8 -12  -1   47.70   10.60
  -8 -12  -1   38.40   10.00
  -8  12  -1   36.40   11.50
  -8  12  -1   37.30    8.50
   8  12   1   33.50   12.50
  -9 -12  -1  443.96   31.60
  -9 -12  -1  418.86   30.80
  -9 -12  -1  462.45   32.70
   9 -12   1  423.46   22.00
   9 -12   1  439.06   21.80
  -9 -12  -1  461.15   28.90
  -9  12  -1  414.76   28.30
   9  12   1  456.55   33.00
  -9  12  -1  426.86   31.00
 -10 -12  -1  140.69   19.50
 -10 -12  -1  137.69   18.40
 -10 -12  -1  172.28   15.80
  10 -12   1  144.79    9.30
  10 -12   1  157.28    9.80
 -10 -12  -1  154.48   19.70
 -10  12  -1  123.09   18.50
 -10  12  -1  138.69   15.90
  10  12   1  163.88   19.00
  11 -12   1   20.80    4.90
  11 -12   1   10.40    4.40
 -11 -12  -1    6.70   11.30
 -11 -12  -1   18.20   10.30
 -11 -12  -1   25.60   10.30
  11  12   1   27.00   12.80
 -11  12  -1    4.50    9.80
 -11  12  -1    8.30    9.20
 -12 -12  -1   63.79   13.50
 -12 -12  -1   48.40   15.10
  12 -12   1   63.69    7.10
 -12 -12  -1   51.99   12.60
  12 -12   1   72.59    8.00
 -12  12  -1   61.69   11.70
 -12  12  -1   66.09   13.40
  12  12   1   75.69   15.40
 -13 -12  -1   15.20   10.00
 -13 -12  -1   27.80   14.90
  13 -12   1   15.00    6.30
  13 -12   1   17.50    5.90
 -13  12  -1   14.50   10.90
 -13  12  -1    6.90   10.20
  13  12   1   16.80   11.30
  14 -12   1   -1.40    5.90
 -14 -12  -1    3.80    9.80
  14 -12   1    2.80    5.90
 -14 -12  -1  -12.10   13.00
  14  12   1   21.70   11.80
 -14  12  -1   -2.00   11.50
 -14  12  -1   -8.60    9.20
 -14  12  -1   16.30   10.70
  15 -12   1  254.97   18.50
 -15 -12  -1  290.07   24.50
 -15 -12  -1  237.58   27.20
  15 -12   1  276.37   19.70
  15  12   1  260.57   24.70
 -15  12  -1  260.47   21.50
 -15  12  -1  236.58   22.50
  16 -12   1   19.70    7.90
  16 -12   1   14.90    9.10
 -16 -12  -1   18.00   16.10
 -16 -12  -1   49.80   15.60
  16  12   1   28.40   13.20
 -16  12  -1    8.10    9.60
 -16  12  -1    8.20   10.30
 -17 -12  -1   -3.00   16.60
 -17 -12  -1    1.30   13.10
 -17  12  -1   -4.50   10.50
  17  12   1   21.00   12.90
  17 -13  -1   33.50    9.00
 -17 -13   1   26.10   14.70
 -17  13   1   16.40   11.50
 -17  13   1    1.30   10.30
  17  13  -1   -6.10   13.10
  16 -13  -1    5.00    7.70
 -16 -13   1    1.50   15.20
 -16 -13   1   -8.50    9.00
 -16  13   1    7.90   10.30
  16  13  -1    0.80   13.40
 -16  13   1    7.20   10.30
 -15 -13   1   33.90   11.80
 -15 -13   1   16.60   12.20
  15 -13  -1   33.00    8.00
 -15  13   1   26.20   10.90
  15  13  -1   23.20   13.80
 -15  13   1   13.10   11.80
 -14 -13   1   62.19   14.00
  14 -13  -1   72.49    9.10
 -14 -13   1   77.89   16.20
  14  13  -1   73.69   16.70
 -14  13   1   63.59   13.10
 -13 -13   1    1.40    9.60
 -13 -13   1   19.10   10.40
  13 -13  -1   20.90    5.90
  13  13  -1   29.60   12.90
 -13  13   1   33.40   13.00
 -13  13   1    5.80    9.80
 -12 -13   1    6.20   12.80
 -12 -13   1   11.80   10.30
  12 -13  -1   20.40    5.50
 -12 -13   1    9.00   12.60
 -12  13   1   11.30    8.60
 -12  13   1    3.80    9.60
  12  13  -1   -0.80   11.90
 -11 -13   1   46.90   14.40
 -11 -13   1   41.30   14.10
 -11 -13   1   33.50   11.70
 -11  13   1   27.10   12.00
 -11  13   1   25.00   13.00
  11  13  -1   42.50   14.80
 -10 -13   1   35.10   11.10
  10 -13  -1   31.70   10.60
 -10 -13   1   10.70    9.40
 -10 -13   1   19.60   12.20
 -10  13   1   27.30   11.70
  10  13  -1   13.40   13.20
  -9 -13   1    1.40    8.80
  -9 -13   1   -7.90    9.90
   9 -13  -1    0.80    9.10
   9 -13  -1    3.50    2.00
  -9 -13   1   -0.60   11.80
   9  13  -1    6.80   11.60
  -9  13   1   -4.40    9.60
  -9  13   1   -8.90    6.90
  -8 -13   1  -18.30    8.60
   8 -13  -1    2.70    7.70
  -8 -13   1   -0.10    7.50
  -8 -13   1    9.10   10.80
   8 -13  -1    2.10    1.80
   8 -13  -1    6.70    9.30
  -8  13   1    5.70    9.80
  -8  13   1   -2.30    7.20
   8  13  -1    3.30    8.50
   7 -13  -1   -1.80    9.30
  -7 -13   1   -8.50   10.00
   7 -13  -1    7.50    2.00
   7 -13  -1   10.10    8.00
  -7 -13   1    6.20    8.10
  -7 -13   1   10.70    7.60
  -7 -13   1   15.80   10.00
  -7  13   1    9.50   10.70
   7  13  -1   14.00    9.30
  -7  13   1   -7.00    6.70
  -6 -13   1   70.79   10.90
   6 -13  -1   42.40   10.60
   6 -13  -1   50.69   12.60
  -6 -13   1   47.00   11.60
  -6 -13   1   29.40   12.10
  -6 -13   1   49.20   11.20
   6 -13  -1   43.70    4.30
   6  13  -1   51.29   12.70
  -6  13   1   45.70    9.20
  -6  13   1   50.19   12.60
  -5 -13   1  144.59   16.00
  -5 -13   1  142.59   17.90
   5 -13  -1  134.29   15.30
   5 -13  -1  140.39    8.70
  -5 -13   1  131.69   13.40
   5 -13  -1  124.49   15.40
   5 -13  -1  130.59    9.70
  -5 -13   1  135.59   17.90
  -5  13   1  125.19   16.60
   5  13  -1  152.88   20.00
  -5  13   1   89.69   14.00
   4 -13  -1   86.99   14.90
  -4 -13   1   94.39   13.40
  -4 -13   1   78.29   12.00
   4 -13  -1   80.79    7.00
   4 -13  -1   71.89    7.90
   4 -13  -1   76.89   12.50
  -4 -13   1   62.09    9.40
  -4 -13   1   95.29   14.00
  -4  13   1   60.29   14.20
   4  13  -1   94.69   15.10
  -3 -13   1   -8.30    6.50
  -3 -13   1    2.20    9.40
   3 -13  -1   -3.10    3.40
   3 -13  -1    5.00    6.10
  -3 -13   1   21.00    6.40
  -3 -13   1    3.10    9.30
   3 -13  -1   -2.50    4.20
   3 -13  -1    6.10    9.30
  -3  13   1    4.30    7.40
   3  13  -1    4.20   10.70
  -2 -13   1   15.10    7.50
   2 -13  -1   25.40    9.90
  -2 -13   1   29.40    7.10
  -2 -13   1   42.80    9.60
  -2 -13   1   33.90    9.70
   2 -13  -1   22.70    6.30
   2 -13  -1   19.00    8.60
   2 -13  -1   18.50    5.10
   2  13  -1   29.40   10.30
  -2  13   1   30.20    9.70
  -1 -13   1  154.48   13.00
   1 -13  -1  173.68   12.10
   1 -13  -1  153.48   13.30
  -1 -13   1  166.68   15.90
   1 -13  -1  171.48   16.90
  -1 -13   1  130.49   16.60
  -1 -13   1  159.18   14.10
   1  13  -1  178.98   20.00
  -1  13   1  169.08   19.40
   0 -13  -1   -1.40    6.40
   0 -13   1    8.90    9.90
   0 -13   1   -0.40    6.40
   0 -13   1    5.40    5.60
   0 -13  -1   -2.00    5.60
   0 -13   1    0.70    4.50
   0 -13  -1  -10.90    6.30
   0 -13  -1    1.30    4.90
   0  13  -1  -10.10    9.40
   0  13   1   -2.90    6.70
  -1 -13  -1   -5.80    6.50
   1 -13   1    0.90    4.70
   1 -13   1    2.20    7.60
   1 -13   1    2.40    4.80
   1 -13   1   10.40    9.50
  -1 -13  -1    8.30    7.10
  -1 -13  -1   12.10    5.30
  -1 -13  -1    7.10    6.70
   1  13   1    0.40    6.90
  -1  13  -1   -0.60   10.30
   2 -13   1   11.30    4.40
   2 -13   1   15.40    7.80
  -2 -13  -1    6.40    5.80
  -2 -13  -1   -2.90    6.00
   2 -13   1   -1.00    4.40
  -2 -13  -1    8.50   10.10
  -2 -13  -1   -1.70    8.90
  -2  13  -1    5.70    7.80
   2  13   1   11.20   10.40
   3 -13   1    0.00    3.60
  -3 -13  -1   -2.60    7.00
  -3 -13  -1    3.00    5.60
   3 -13   1    4.50    7.40
  -3 -13  -1  -12.30    5.60
   3 -13   1   -0.20    4.10
  -3 -13  -1   10.70    8.00
   3  13   1    0.30    7.00
  -3  13  -1   -7.80    6.00
   4 -13   1   88.59   14.40
  -4 -13  -1   57.09   11.10
  -4 -13  -1   71.89   14.30
   4 -13   1   66.49    6.80
   4 -13   1   59.99    6.30
  -4 -13  -1   51.29   12.70
   4  13   1   44.40   13.60
  -4  13  -1   46.80   13.30
   5 -13   1  201.18   11.40
  -5 -13  -1  196.68   18.50
  -5 -13  -1  210.48   19.10
   5 -13   1  190.38   12.20
  -5 -13  -1  219.08   16.80
   5 -13   1  195.28   20.00
  -5 -13  -1  179.68   18.50
  -5  13  -1  193.58   19.20
   5  13   1  188.98   19.60
  -6 -13  -1   -0.80   10.10
   6 -13   1    8.90    7.60
  -6 -13  -1    4.80    7.80
  -6 -13  -1   -2.70    8.30
   6 -13   1    9.20    2.90
  -6 -13  -1   10.80    7.30
  -6  13  -1    7.30   10.50
  -6  13  -1   26.60   11.50
   6  13   1    9.60    8.90
  -7 -13  -1    3.60    7.80
   7 -13   1    3.90    9.20
   7 -13   1   -6.50    9.00
  -7 -13  -1    1.90   10.20
  -7 -13  -1    8.50    7.70
  -7 -13  -1    3.00   10.70
  -7  13  -1    0.40    8.00
   7  13   1    0.50    8.10
  -7  13  -1    4.00   10.00
  -8 -13  -1   50.49   11.10
  -8 -13  -1   13.10   11.40
  -8 -13  -1   23.80   11.80
  -8 -13  -1   18.10   11.50
   8  13   1   25.50   10.70
  -8  13  -1    8.00   10.80
  -8  13  -1   23.00    9.40
   9 -13   1  126.99    6.80
  -9 -13  -1   98.59   17.30
   9 -13   1  124.89    7.00
  -9 -13  -1  115.39   16.40
  -9 -13  -1  153.48   16.80
  -9 -13  -1   99.49   16.50
  -9  13  -1  106.19   17.40
   9  13   1   97.09   16.60
  -9  13  -1  100.89   14.70
 -10 -13  -1  -12.90    7.90
  10 -13   1    3.30    2.90
 -10 -13  -1    1.20    8.40
  10 -13   1    4.70    2.70
 -10 -13  -1   12.40   12.00
  10  13   1    1.60   12.00
 -10  13  -1    9.30   10.00
 -10  13  -1    1.10    8.20
  11 -13   1   18.70    4.40
  11 -13   1   10.70    3.90
 -11 -13  -1    8.40    7.40
 -11 -13  -1   16.90   12.80
 -11 -13  -1   33.50   10.80
  11  13   1   22.60   13.90
 -11  13  -1    1.50   10.30
 -11  13  -1   11.30    9.20
  12 -13   1    8.90    4.90
 -12 -13  -1   -1.80   12.10
  12 -13   1    3.80    4.40
 -12 -13  -1    0.70    7.00
 -12 -13  -1  -11.40   12.10
  12  13   1    4.10   12.70
 -12  13  -1    2.00   11.00
 -12  13  -1   13.80    9.30
 -13 -13  -1   26.40   14.00
 -13 -13  -1    2.90   13.90
  13 -13   1   -1.50    4.90
  13 -13   1   12.50    5.90
 -13  13  -1    6.60    9.30
  13  13   1    0.70   11.70
  14 -13   1   85.69    9.90
 -14 -13  -1   59.79   15.60
  14 -13   1   67.59    8.90
 -14 -13  -1   71.99   17.40
  14  13   1   67.19   17.60
 -14  13  -1   79.79   15.50
 -14  13  -1   62.89   12.90
 -15 -13  -1   40.40   14.30
  15 -13   1   52.09    9.40
 -15 -13  -1   27.80   15.30
  15  13   1   37.30   15.90
 -15  13  -1   40.40   13.00
 -15  13  -1   48.30   13.00
 -16 -13  -1   23.50   15.00
  16 -13   1   16.90    8.30
 -16 -13  -1  -21.30   13.70
  16  13   1  -10.10   10.60
 -16  13  -1    7.80   11.20
 -16  13  -1    8.80   11.50
 -17 -13  -1  -13.80   10.30
  17 -13   1    5.70    8.30
  17  13   1   12.20   14.00
  16 -14  -1   46.00    8.80
 -16 -14   1   62.99   16.90
 -16 -14   1   38.40   18.00
  16  14  -1   33.80   15.30
 -16  14   1   32.00   13.40
 -16  14   1   28.50   12.30
 -15 -14   1  117.49   19.80
 -15 -14   1   82.09   20.00
  15 -14  -1  101.09   11.00
 -15  14   1   91.39   17.60
  15  14  -1  118.69   19.90
 -15  14   1   98.89   15.70
  14 -14  -1  291.27   18.50
 -14 -14   1  278.47   27.00
 -14 -14   1  264.77   28.40
  14  14  -1  283.97   28.60
 -14  14   1  260.07   23.60
 -14  14   1  235.48   26.20
 -13 -14   1   37.80   15.50
 -13 -14   1   16.40   11.70
  13 -14  -1    6.50    4.80
  13  14  -1    0.00   14.70
 -13  14   1    1.50   12.10
 -13  14   1    7.20    9.20
  12 -14  -1    1.00    4.00
 -12 -14   1  -17.60   11.50
 -12 -14   1   -1.70    9.70
 -12  14   1   -8.60    8.00
 -12  14   1   -2.30   12.50
  11 -14  -1   90.39    7.20
 -11 -14   1   93.09   15.80
 -11 -14   1  111.89   19.70
 -11 -14   1   79.69   15.30
 -11  14   1  115.69   18.10
  11  14  -1   65.99   18.00
 -11  14   1  103.09   14.10
  10 -14  -1  115.19    7.30
 -10 -14   1   96.39   16.00
 -10 -14   1  111.59   16.20
  10 -14  -1  140.29   17.90
 -10 -14   1  154.78   21.00
 -10  14   1  123.89   15.60
 -10  14   1   96.39   17.80
  10  14  -1  108.49   19.60
  -9 -14   1   77.99   14.70
  -9 -14   1   83.19   14.40
   9 -14  -1   65.09   14.60
  -9 -14   1   82.49   14.10
   9 -14  -1   95.99    5.50
  -9  14   1   70.09   14.00
  -9  14   1   80.69   13.20
   9  14  -1   70.99   18.20
   8 -14  -1  170.78   20.00
  -8 -14   1  202.78   18.30
  -8 -14   1  171.58   20.00
  -8 -14   1  216.28   20.00
   8 -14  -1  159.98   17.30
  -8  14   1  161.88   19.50
   8  14  -1  177.28   23.20
  -8  14   1  131.49   17.20
   7 -14  -1   11.40    2.60
  -7 -14   1    8.90    8.20
  -7 -14   1   14.10   10.00
   7 -14  -1    2.50    8.40
   7 -14  -1   26.90   11.80
  -7  14   1    1.10    8.00
  -7  14   1    3.10    8.40
   7  14  -1   14.50   13.80
  -6 -14   1   65.89   13.10
  -6 -14   1   67.09   14.70
  -6 -14   1   42.80   13.90
   6 -14  -1   69.49    6.90
   6 -14  -1   72.29    5.90
   6 -14  -1   77.09   12.80
   6 -14  -1   76.19   14.60
  -6 -14   1   84.09   12.20
  -6  14   1   57.39   10.70
   6  14  -1   52.99   15.60
  -6  14   1   65.29   15.40
   5 -14  -1  346.47   26.00
  -5 -14   1  340.47   25.20
  -5 -14   1  317.87   26.00
   5 -14  -1  329.27   25.10
  -5 -14   1  382.36   26.60
   5 -14  -1  330.57   19.60
   5 -14  -1  347.27   18.60
   5  14  -1  406.36   29.50
  -5  14   1  286.77   24.70
  -5  14   1  362.76   27.60
   4 -14  -1   34.80    5.30
  -4 -14   1   37.50    8.50
  -4 -14   1   36.30   12.90
   4 -14  -1   39.10    9.30
   4 -14  -1   21.70    6.00
  -4 -14   1   28.90    9.60
  -4 -14   1   23.10    8.90
   4 -14  -1   28.00   12.30
  -4  14   1   11.30   11.90
   4  14  -1    7.90   12.20
   3 -14  -1  182.08   19.20
  -3 -14   1  182.78   14.90
  -3 -14   1  192.28   17.20
   3 -14  -1  178.68   19.50
   3 -14  -1  182.18   12.10
  -3 -14   1  173.58   19.80
   3 -14  -1  163.38   13.40
  -3 -14   1  170.08   19.40
  -3  14   1  145.89   19.20
   3  14  -1  135.29   19.40
  -2 -14   1    3.70    7.30
   2 -14  -1   11.70    8.60
   2 -14  -1    3.40    9.20
  -2 -14   1   15.50   11.30
  -2 -14   1   -2.30    7.10
  -2 -14   1    0.50    5.50
   2 -14  -1    5.00    4.30
   2  14  -1    8.10   11.60
  -2  14   1    7.60    7.80
  -1 -14   1   17.30   10.60
  -1 -14   1   33.10    7.00
   1 -14  -1   19.60    9.20
  -1 -14   1   18.90   11.70
   1 -14  -1   27.10    8.80
   1 -14  -1   21.80    6.20
  -1 -14   1   16.60    7.40
   1 -14  -1   30.80    7.60
  -1  14   1    4.50    8.10
   1  14  -1   14.10   12.70
   0 -14   1  183.98   20.80
   0 -14  -1  168.08   13.70
   0 -14  -1  180.18   18.20
   0 -14  -1  167.98   15.20
   0 -14   1  178.18   13.70
   0 -14   1  187.38   15.00
   0 -14  -1  194.48   17.40
   0 -14   1  160.78   18.90
   0  14  -1  150.18   21.30
   0  14   1  188.78   21.20
  -1 -14  -1  344.17   21.20
  -1 -14  -1  301.37   21.70
   1 -14   1  302.07   26.40
  -1 -14  -1  333.07   25.40
  -1 -14  -1  348.27   26.20
   1 -14   1  316.07   25.00
   1 -14   1  332.77   19.80
   1 -14   1  306.77   20.40
  -1  14  -1  306.37   28.20
   1  14   1  309.47   26.00
  -2 -14  -1   53.69   10.40
  -2 -14  -1   60.49   14.20
   2 -14   1   50.69    7.60
  -2 -14  -1   38.60    8.30
   2 -14   1   45.20    6.70
   2 -14   1   34.30   12.80
  -2 -14  -1   21.80    9.20
   2 -14   1   38.30   11.50
   2  14   1   34.60   13.30
  -2  14  -1   55.09   15.00
  -3 -14  -1  240.28   19.90
   3 -14   1  267.87   15.30
   3 -14   1  220.38   20.70
  -3 -14  -1  216.88   20.30
  -3 -14  -1  259.97   18.20
  -3 -14  -1  259.77   23.90
   3 -14   1  237.78   19.70
   3 -14   1  246.18   15.90
   3  14   1  235.08   22.60
  -3  14  -1  220.38   25.30
   4 -14   1  473.85   23.80
  -4 -14  -1  399.66   29.90
   4 -14   1  432.66   24.10
   4 -14   1  440.06   32.00
   4 -14   1  410.46   29.70
  -4 -14  -1  440.26   31.30
  -4 -14  -1  435.86   29.70
   4  14   1  499.95   35.20
  -4  14  -1  442.06   29.40
  -4  14  -1  421.26   32.00
   5 -14   1   42.00    4.90
  -5 -14  -1   29.80    8.70
  -5 -14  -1   44.30   11.50
   5 -14   1   34.30    8.80
  -5 -14  -1   27.10   12.40
  -5 -14  -1   29.80   10.80
   5 -14   1   44.20   10.70
   5 -14   1   34.10    5.00
  -5  14  -1   44.20   11.30
   5  14   1   50.49   13.00
  -5  14  -1   36.30   13.80
   6 -14   1   33.50    4.00
   6 -14   1   34.60    3.80
  -6 -14  -1    8.20   10.10
  -6 -14  -1   37.40   13.40
  -6 -14  -1   27.00    8.80
   6 -14   1   35.60   10.90
   6 -14   1   29.30   12.20
  -6 -14  -1   44.60   13.60
   6  14   1   66.59   15.50
  -6  14  -1   34.50   13.40
  -6  14  -1   23.30   10.10
   7 -14   1    8.40    9.40
  -7 -14  -1   19.70    9.10
  -7 -14  -1   12.40   12.00
   7 -14   1   27.50    2.90
  -7 -14  -1   31.20   12.00
  -7 -14  -1   20.30    9.80
  -7  14  -1   22.30    8.50
   7  14   1   16.80   13.50
  -7  14  -1   22.40   10.20
  -8 -14  -1   29.50   10.10
  -8 -14  -1   23.60   12.50
  -8 -14  -1   34.90    9.20
  -8 -14  -1   19.80   10.10
   8  14   1    5.50   13.20
  -8  14  -1   36.90   11.30
  -8  14  -1   31.40   10.80
  -9 -14  -1  392.56   33.50
  -9 -14  -1  527.05   34.30
  -9 -14  -1  467.75   34.70
   9 -14   1  477.05   22.70
  -9 -14  -1  491.95   32.20
  -9  14  -1  417.36   31.00
  -9  14  -1  461.25   34.80
   9  14   1  484.35   36.90
 -10 -14  -1   85.49   14.90
  10 -14   1   97.99    6.40
 -10 -14  -1  117.19   16.50
 -10 -14  -1  124.39   19.10
 -10  14  -1   73.19   16.40
 -10  14  -1   94.89   14.60
  10  14   1  109.09   19.50
 -11 -14  -1    9.40   14.60
 -11 -14  -1   -2.50   12.50
  11 -14   1    0.00    3.30
 -11 -14  -1    6.60   10.30
  11  14   1   12.60   14.00
 -11  14  -1  -11.60    9.70
 -11  14  -1   -5.80    8.70
  12 -14   1   98.29    8.70
 -12 -14  -1   87.29   18.30
 -12 -14  -1  114.79   17.50
 -12  14  -1   97.99   15.30
 -12  14  -1  124.69   18.90
  13 -14   1  110.29   10.20
 -13 -14  -1  118.29   18.10
 -13 -14  -1   99.19   17.80
 -13  14  -1  106.49   15.40
 -13  14  -1  116.69   18.30
  13  14   1  124.59   24.80
  14 -14   1    8.50    6.00
 -14 -14  -1    0.40   11.00
 -14 -14  -1   -2.00    9.70
  14  14   1    1.90   15.00
 -14  14  -1   -0.30    9.70
 -14  14  -1    0.00   10.80
 -15 -14  -1  226.68   28.60
  15 -14   1  213.98   16.40
 -15 -14  -1  177.58   22.70
 -15  14  -1  167.58   22.40
  15  14   1  211.48   26.20
 -16 -14  -1   17.10   17.90
 -16 -14  -1    7.00   13.80
  16  14   1  -11.20   14.30
 -16  14  -1   -1.20   11.10
 -16  14  -1  -14.20    9.20
 -15 -15   1   -4.10   15.40
 -15 -15   1    8.20   16.80
  15 -15  -1    1.70    6.10
  15  15  -1   -0.10   13.30
 -15  15   1    7.00   13.60
 -14 -15   1   59.59   18.80
  14 -15  -1   53.19    7.90
 -14 -15   1   64.59   17.80
 -14  15   1   53.69   16.40
  14  15  -1   58.79   18.00
 -14  15   1   59.69   13.90
 -13 -15   1    5.50   13.90
 -13 -15   1   30.00   16.10
 -13  15   1    5.50   12.10
  13  15  -1   -3.80   13.60
 -13  15   1   26.10   10.90
 -12 -15   1   -1.50   11.50
 -12 -15   1   14.80   14.30
 -12 -15   1   22.10   11.80
 -12  15   1    2.60    9.40
  12  15  -1   38.00   15.90
 -12  15   1   41.00   14.50
 -11 -15   1   10.20   11.10
  11 -15  -1    6.80    2.90
 -11 -15   1    6.50   13.70
 -11 -15   1   -0.50   12.50
 -11  15   1   18.20   12.50
 -11  15   1    0.50    8.90
  11  15  -1   27.80   15.20
 -10 -15   1   27.60   12.10
  10 -15  -1   26.40    3.00
 -10 -15   1   13.30   10.20
 -10 -15   1   33.00   13.90
 -10  15   1   24.20   10.30
  10  15  -1   34.70   12.70
 -10  15   1   21.20   13.00
  -9 -15   1   31.40   11.10
  -9 -15   1   49.90   14.10
   9 -15  -1   15.30   11.20
   9 -15  -1   27.80    2.90
  -9 -15   1   10.00   13.20
  -9  15   1   29.40   13.90
   9  15  -1   35.50   13.10
  -9  15   1   24.30   10.60
   8 -15  -1   54.29   11.80
   8 -15  -1   48.10    4.40
  -8 -15   1   62.09   13.10
  -8 -15   1   42.60   13.30
   8 -15  -1   37.60   11.10
  -8  15   1   21.00   13.10
   8  15  -1   34.80   12.90
  -8  15   1   37.70   11.80
  -7 -15   1   58.69   12.90
   7 -15  -1   51.99    5.80
   7 -15  -1   65.49   14.50
  -7 -15   1   72.49   14.60
  -7 -15   1   60.89   10.30
   7 -15  -1   57.19   12.10
  -7  15   1   53.99   12.00
  -7  15   1   40.90   12.30
   7  15  -1   59.29   15.10
   6 -15  -1   15.30   12.00
   6 -15  -1   41.20   11.60
  -6 -15   1    8.30    9.20
  -6 -15   1   24.50   13.20
  -6 -15   1   49.50   10.70
   6 -15  -1   30.60    5.30
   6 -15  -1   28.70    4.50
  -6 -15   1   22.00   12.90
   6  15  -1   13.30   16.50
  -6  15   1   25.50   13.60
  -6  15   1   27.50   10.90
   5 -15  -1   29.40    6.00
  -5 -15   1   50.19   11.90
   5 -15  -1   43.30    5.40
   5 -15  -1   23.10    8.80
   5 -15  -1   36.00   11.10
  -5  15   1   28.40   11.20
  -5  15   1   30.00   13.60
  -4 -15   1   15.90   10.70
  -4 -15   1    8.70    8.70
   4 -15  -1   12.50    4.80
   4 -15  -1   21.30   12.20
  -4 -15   1   18.50    7.80
   4 -15  -1   11.30   10.10
   4 -15  -1   11.40    5.70
   4  15  -1   16.10   10.50
  -4  15   1    2.30   11.90
  -3 -15   1   32.50    9.30
   3 -15  -1   38.40    6.30
  -3 -15   1   34.20   13.10
   3 -15  -1   20.90    9.90
   3 -15  -1   26.10    9.20
  -3 -15   1   40.60   13.60
   3 -15  -1   25.60    7.00
  -3 -15   1   45.80    9.90
   3  15  -1   33.30   14.90
  -3  15   1   25.70   11.10
   2 -15  -1   -0.90    6.20
  -2 -15   1    6.00    7.80
   2 -15  -1   15.80    9.40
   2 -15  -1    4.00    5.20
   2 -15  -1    6.30    7.70
  -2 -15   1    7.50    6.90
  -2 -15   1   13.00   11.50
  -2 -15   1   -5.00    7.00
  -2  15   1   21.40   10.30
   2  15  -1    8.10   13.00
   1 -15  -1   85.79   13.60
   1 -15  -1   93.49   15.00
   1 -15  -1   86.99   11.10
  -1 -15   1   85.79   11.80
  -1 -15   1   71.69   13.90
  -1 -15   1   96.09   11.20
  -1 -15   1   87.39   16.00
   1 -15  -1  105.29   10.20
   1  15  -1  105.09   16.90
  -1  15   1   69.59   14.90
   0 -15  -1   26.00    7.00
   0 -15   1   20.30   11.70
   0 -15  -1   21.40   10.20
   0 -15   1   21.60    6.70
   0 -15  -1   10.30    7.40
   0 -15   1   25.30    7.50
   0 -15  -1   20.10    9.20
   0 -15   1   21.60    9.70
   0  15  -1   23.00   10.90
   0  15   1   29.50   11.30
   1 -15   1   12.60    8.40
   1 -15   1   10.60    6.70
  -1 -15  -1   21.20    7.10
  -1 -15  -1   -1.60   10.90
  -1 -15  -1   12.50    8.00
   1 -15   1   27.40   10.10
   1 -15   1   29.20    6.50
  -1 -15  -1   11.40    9.20
   1  15   1   16.20   10.20
  -1  15  -1   19.00   10.60
  -2 -15  -1   -0.60    7.20
   2 -15   1   -7.40    6.80
   2 -15   1    2.70   11.10
  -2 -15  -1    7.10    5.90
   2 -15   1    1.60    5.50
   2 -15   1   -3.90    4.80
  -2 -15  -1    1.90    8.00
  -2 -15  -1   -3.10    7.40
   2  15   1   13.40    9.70
  -2  15  -1  -10.80    7.30
  -3 -15  -1   64.49   15.00
   3 -15   1   80.49   15.90
   3 -15   1   65.79    8.40
   3 -15   1   56.69    7.40
   3 -15   1   54.49   13.20
  -3 -15  -1   89.69   17.10
  -3 -15  -1   74.29   10.60
  -3 -15  -1   57.09   11.40
   3  15   1   74.49   17.40
  -3  15  -1   87.59   17.80
  -4 -15  -1   16.40    9.60
   4 -15   1   13.40   10.60
  -4 -15  -1    5.20    9.80
   4 -15   1    1.60    4.20
  -4 -15  -1   -6.40    9.00
  -4 -15  -1    4.60    6.70
   4 -15   1    6.70    4.80
   4 -15   1    7.10    8.50
   4  15   1   -4.30    9.20
  -4  15  -1   20.80    9.90
  -4  15  -1   -4.10    9.20
   5 -15   1   49.70    6.10
  -5 -15  -1   28.90   10.60
  -5 -15  -1   41.30    9.80
   5 -15   1   35.50   13.60
   5 -15   1   42.80   10.10
   5 -15   1   37.80    5.30
  -5  15  -1   40.60   12.10
  -5  15  -1   54.99   15.40
   6 -15   1  118.29    7.80
  -6 -15  -1  123.49   15.10
   6 -15   1  102.09   15.70
  -6 -15  -1  127.69   17.10
  -6 -15  -1   84.89   15.60
  -6 -15  -1   91.69   17.80
   6 -15   1  106.99   15.70
   6 -15   1  108.29    8.10
  -6  15  -1  129.39   18.20
   6  15   1  118.39   24.10
  -6  15  -1  116.19   16.00
  -7 -15  -1   23.10   10.80
   7 -15   1   31.70    3.60
  -7 -15  -1   30.80   11.30
  -7 -15  -1   20.60   11.50
   7 -15   1   28.90    3.10
   7 -15   1   11.30    7.80
  -7 -15  -1   41.30   10.80
  -7  15  -1   14.20   10.30
   7  15   1   17.10   13.60
  -7  15  -1   25.80   13.80
   8 -15   1   13.50    1.70
  -8 -15  -1   17.70   13.60
  -8 -15  -1   19.30   10.40
  -8 -15  -1   11.10   12.00
  -8 -15  -1   31.20   11.10
  -8  15  -1   29.10   11.00
   8  15   1   19.60   11.50
  -8  15  -1   11.60   12.90
  -9 -15  -1    9.80   10.20
  -9 -15  -1   10.80   12.00
  -9 -15  -1    1.40    9.40
  -9 -15  -1   25.90   10.30
  -9  15  -1   13.60   12.80
  -9  15  -1   13.50    8.00
   9  15   1   13.10   14.40
 -10 -15  -1   -4.50   11.70
 -10 -15  -1   30.40   14.80
 -10 -15  -1   -3.10    6.80
 -10  15  -1   -4.90    9.20
 -10  15  -1    3.10   12.10
  10  15   1    9.70   14.20
 -11 -15  -1   17.60   10.90
 -11 -15  -1    4.70    8.00
 -11 -15  -1   16.40   10.90
  11  15   1   28.70   15.80
 -11  15  -1   10.40   12.30
 -11  15  -1   18.20   11.30
 -12 -15  -1  112.19   20.30
 -12 -15  -1  126.49   19.10
 -12  15  -1  119.39   18.90
  12  15   1   91.49   19.90
 -12  15  -1   62.79   23.60
 -13 -15  -1   16.60   15.20
  13 -15   1   -3.10    4.30
 -13 -15  -1   22.40   15.10
  13  15   1  -12.60   12.90
 -13  15  -1   17.30   11.10
 -13  15  -1   -6.20   10.90
 -14 -15  -1   77.29   20.50
  14 -15   1   13.30    5.30
 -14 -15  -1   35.00   15.70
  14  15   1   16.80   14.80
 -14  15  -1   27.80   13.80
 -14  15  -1   -5.40   10.10
 -15 -15  -1    2.60   14.60
  15 -15   1    3.50    6.50
 -15 -15  -1    9.70   17.20
  15  15   1   16.80   17.20
 -15  15  -1    8.70   11.30
 -15  15  -1  -11.40   12.00
  14 -16  -1  135.69   10.30
 -14 -16   1  147.39   23.90
 -14 -16   1  142.99   21.40
  14  16  -1  147.99   25.00
 -14  16   1  117.19   18.00
 -14  16   1  168.58   23.20
 -13 -16   1   31.00   13.20
 -13 -16   1    4.60   15.00
  13 -16  -1   23.50    4.30
 -13  16   1   21.10   13.60
 -13  16   1  -15.20    9.70
  13  16  -1   14.90   15.50
 -12 -16   1  -17.40   13.00
 -12 -16   1   27.80   16.00
  12 -16  -1    2.80    2.60
  12  16  -1   24.50   16.20
 -12  16   1    5.40   10.10
 -12  16   1   12.40   13.10
  11 -16  -1  106.89    6.30
 -11 -16   1  119.19   21.20
 -11 -16   1  102.99   20.00
  11  16  -1   95.69   21.80
 -11  16   1  109.89   18.80
 -11  16   1  112.09   19.90
 -10 -16   1   75.79   18.10
 -10 -16   1  117.29   18.50
  10 -16  -1  133.29    7.30
 -10 -16   1  129.79   18.10
  10  16  -1  128.89   23.40
 -10  16   1  164.58   23.30
   9 -16  -1  104.09    6.70
  -9 -16   1  101.59   16.20
  -9 -16   1  128.99   19.00
  -9 -16   1  133.19   20.60
   9 -16  -1   97.69    6.10
   9 -16  -1   89.29   17.30
  -9  16   1   79.39   16.80
  -9  16   1  123.39   20.60
   9  16  -1   70.89   20.60
  -8 -16   1   14.80    9.20
   8 -16  -1   23.40    3.60
  -8 -16   1   27.10   12.50
   8 -16  -1   27.70   11.20
  -8 -16   1   23.40   14.40
   8 -16  -1   13.20   10.20
   8 -16  -1   20.90    4.00
  -8  16   1   26.60   11.20
  -8  16   1   -4.70   13.10
   8  16  -1   35.10   17.30
  -7 -16   1   13.20   10.20
  -7 -16   1   -0.70    7.80
   7 -16  -1    7.70    4.00
   7 -16  -1   -2.40    9.40
  -7 -16   1   18.00   10.90
   7 -16  -1   -2.00    8.40
   7 -16  -1    3.80    3.30
  -7  16   1   -6.40    8.70
  -7  16   1   -2.90    9.00
   7  16  -1   -3.90   13.90
   6 -16  -1  113.39    8.60
   6 -16  -1   92.69   17.80
  -6 -16   1  116.89   16.80
   6 -16  -1  111.89    9.70
   6 -16  -1   87.59   15.20
  -6 -16   1  125.39   17.40
  -6 -16   1   98.79   14.50
   6  16  -1  120.59   20.50
  -6  16   1  129.59   20.50
  -6  16   1  122.89   17.10
  -5 -16   1  151.98   20.60
   5 -16  -1  171.58   20.30
  -5 -16   1  154.28   19.00
   5 -16  -1  180.08   13.60
  -5 -16   1  208.48   20.70
   5 -16  -1  187.18   21.20
   5 -16  -1  232.48   13.00
   5  16  -1  191.58   25.70
  -5  16   1  171.78   19.50
  -5  16   1  198.58   25.10
   4 -16  -1   75.89   12.90
  -4 -16   1   74.89   13.10
  -4 -16   1   80.69   14.70
   4 -16  -1   83.69   17.10
   4 -16  -1   82.69    9.40
   4 -16  -1   86.39    8.60
  -4 -16   1   88.29   12.20
  -4 -16   1   79.59   17.50
  -4  16   1   58.49   17.00
   4  16  -1   79.69   16.90
  -3 -16   1   34.90   13.80
  -3 -16   1   41.70    9.70
   3 -16  -1   42.70   12.30
   3 -16  -1   31.40    7.80
   3 -16  -1   31.70    6.60
  -3 -16   1   37.20   11.00
   3 -16  -1   40.20   11.00
  -3 -16   1   27.90   14.10
   3  16  -1   28.40   15.70
  -3  16   1   20.40   11.70
   2 -16  -1    2.50    8.60
  -2 -16   1   14.70    9.70
   2 -16  -1    1.80    5.50
  -2 -16   1   15.70    8.90
   2 -16  -1   12.80    6.60
  -2 -16   1    7.70    9.50
  -2 -16   1   -5.40    5.90
   2 -16  -1   -8.10    6.80
   2  16  -1    7.80   10.00
  -2  16   1   15.00   10.60
  -1 -16   1   26.70   13.10
  -1 -16   1   10.30    6.80
  -1 -16   1   30.30   11.60
  -1 -16   1   17.00    7.70
   1 -16  -1   32.60    7.20
   1 -16  -1   25.20    8.10
   1 -16  -1   11.50    9.70
  -1  16   1   34.30   14.80
   1  16  -1   23.00   11.20
   0 -16  -1  423.46   30.80
   0 -16  -1  332.47   28.00
   0 -16   1  410.76   30.50
   0 -16   1  411.06   24.50
   0 -16   1  428.66   26.00
   0 -16  -1  392.86   24.50
   0 -16  -1  390.96   25.70
   0 -16   1  416.76   29.20
   0  16  -1  366.26   31.60
   0  16   1  328.67   30.30
  -1 -16  -1   77.39   15.20
  -1 -16  -1  122.29   18.50
  -1 -16  -1  141.79   12.30
   1 -16   1   89.99   15.80
   1 -16   1  100.59   11.00
   1 -16   1   91.29   11.70
   1 -16   1   97.89   17.80
  -1 -16  -1   96.69   12.70
  -1  16  -1   76.69   16.30
   1  16   1  109.89   18.20
   2 -16   1   68.99   13.60
  -2 -16  -1   42.80   11.70
   2 -16   1   35.30    7.60
   2 -16   1   49.00    7.50
  -2 -16  -1   35.10    8.60
  -2 -16  -1   36.60   10.10
  -2 -16  -1   61.79   13.80
  -2  16  -1   31.60   12.30
   2  16   1   20.00   11.60
  -3 -16  -1  296.17   21.30
  -3 -16  -1  277.07   26.50
  -3 -16  -1  301.07   23.50
   3 -16   1  317.57   18.50
   3 -16   1  290.17   19.20
  -3 -16  -1  333.07   29.00
   3 -16   1  288.47   27.50
   3  16   1  277.87   30.60
  -3  16  -1  246.58   26.00
  -4 -16  -1  131.79   16.50
   4 -16   1  124.39   10.30
   4 -16   1  104.19   10.70
  -4 -16  -1  151.48   20.30
  -4 -16  -1  133.99   18.90
   4 -16   1  119.29   18.90
  -4 -16  -1  132.69   15.10
   4  16   1  110.69   19.40
  -4  16  -1  135.49   21.80
  -5 -16  -1    2.10   12.50
   5 -16   1   12.40    4.90
   5 -16   1    1.90    4.10
  -5 -16  -1   17.30   12.70
  -5 -16  -1  -14.30    8.30
   5  16   1   -5.30   14.10
   6 -16   1   29.70    4.90
  -6 -16  -1    8.80   10.30
   6 -16   1   26.00    5.00
  -6 -16  -1   19.70    7.60
  -6 -16  -1   35.90   14.00
  -6 -16  -1   19.00   11.00
  -6  16  -1   18.30   13.30
  -6  16  -1    8.90   13.30
   6  16   1   13.80   11.70
  -7 -16  -1    8.70    8.70
  -7 -16  -1   22.60   12.10
   7 -16   1    7.70    3.10
  -7 -16  -1   13.40   10.40
  -7 -16  -1   28.70   14.50
   7 -16   1    6.20    2.80
  -7  16  -1  -11.40   12.00
  -7  16  -1    3.30   10.30
   7  16   1   11.60   11.80
  -8 -16  -1    4.90   13.80
   8 -16   1   17.00    2.40
  -8 -16  -1   19.30   11.20
   8 -16   1   17.60    2.30
  -8 -16  -1   19.00   12.60
  -8 -16  -1   11.60   10.00
   8  16   1   23.90   13.20
  -8  16  -1   37.70   14.90
  -8  16  -1   21.10   10.60
  -9 -16  -1  412.66   27.80
  -9 -16  -1  393.76   32.20
  -9 -16  -1  381.26   32.70
   9  16   1  370.36   34.70
  -9  16  -1  356.16   28.50
  -9  16  -1  326.67   31.90
 -10 -16  -1   61.09   15.10
 -10 -16  -1   96.79   16.20
 -10 -16  -1   63.39   17.30
 -10  16  -1   87.89   18.40
  10  16   1   99.09   18.60
 -10  16  -1   51.69   13.70
 -11 -16  -1    8.10   15.00
 -11  16  -1  -22.90   11.60
  11  16   1   -5.90   13.70
 -11  16  -1    7.10   10.30
 -12 -16  -1  104.69   21.00
 -12  16  -1   66.49   14.70
  12  16   1  116.59   22.60
 -12  16  -1   62.69   18.60
 -13 -16  -1  103.09   22.00
 -13  16  -1  108.89   17.00
 -13  16  -1  107.19   19.90
  13  16   1   68.09   19.70
 -14 -16  -1   -1.00   15.00
 -14 -16  -1    1.00   14.30
 -14  16  -1  -10.00   10.20
  14  16   1  -21.20   13.40
 -14  16  -1    6.00   13.40
 -13 -17   1   19.40   15.80
 -13 -17   1   42.40   13.80
 -13  17   1    8.30   11.60
 -13  17   1   16.40   14.10
  13  17  -1   35.00   20.10
 -12 -17   1   91.99   19.90
 -12  17   1  132.69   18.00
  12  17  -1   93.79   20.40
 -12  17   1  135.79   22.60
 -11 -17   1   23.40   12.60
 -11 -17   1   28.10   14.70
  11  17  -1   20.20   13.80
 -11  17   1   33.40   12.30
 -11  17   1   41.10   17.10
 -10 -17   1  -15.40   13.00
 -10 -17   1   43.20   16.20
  10  17  -1   16.30   15.80
 -10  17   1   31.00   15.50
 -10  17   1   13.30   11.10
   9 -17  -1   56.59    4.50
  -9 -17   1   58.49   15.80
   9 -17  -1   54.99    4.70
  -9 -17   1   55.09   14.40
   9  17  -1   28.80   14.30
  -9  17   1   56.89   18.10
  -9  17   1   54.69   13.60
  -8 -17   1  158.78   20.30
  -8 -17   1  166.38   22.50
  -8 -17   1  121.59   17.20
   8 -17  -1  124.99    8.70
   8 -17  -1  100.29   18.80
   8 -17  -1  125.99    8.40
   8 -17  -1   91.99   16.20
  -8  17   1  111.79   21.70
   8  17  -1  155.08   23.50
  -8  17   1  132.69   18.90
  -7 -17   1  112.69   17.40
  -7 -17   1   47.40   16.30
   7 -17  -1   81.39   15.70
   7 -17  -1   86.29    8.20
   7 -17  -1   96.09   16.00
  -7 -17   1   66.89   12.70
   7 -17  -1   78.99    7.20
   7  17  -1   64.29   16.80
  -7  17   1   58.19   18.40
  -7  17   1   81.39   13.50
  -6 -17   1   30.60   11.60
   6 -17  -1   34.20   10.80
   6 -17  -1   29.70    6.20
  -6 -17   1   21.30    9.20
   6 -17  -1    6.00   12.80
  -6 -17   1   20.10   13.90
   6 -17  -1   31.30    6.10
   6  17  -1    4.80   16.20
  -6  17   1   26.10   12.50
  -6  17   1   24.20   12.10
   5 -17  -1    7.50   11.60
   5 -17  -1   15.10    6.20
  -5 -17   1   10.10   10.30
   5 -17  -1    0.30   12.40
  -5 -17   1   -1.40    9.40
  -5 -17   1    1.60    7.40
   5 -17  -1   12.40    5.10
  -5  17   1    2.30   14.10
   5  17  -1   18.00   12.50
  -5  17   1    5.60   10.50
  -4 -17   1    6.00   13.20
   4 -17  -1   12.60    6.50
   4 -17  -1    9.30   11.80
  -4 -17   1    0.60    8.80
  -4 -17   1   -0.10    7.90
   4 -17  -1   26.20   14.70
   4 -17  -1    9.90    5.40
  -4  17   1    3.30   10.70
   4  17  -1    0.30   14.70
   3 -17  -1   89.79   16.50
  -3 -17   1  128.29   16.60
   3 -17  -1  126.29   18.90
   3 -17  -1  111.29   12.20
  -3 -17   1  138.19   19.40
  -3 -17   1  126.19   20.00
  -3 -17   1  124.89   14.40
   3 -17  -1  116.49   11.30
   3  17  -1   96.89   19.10
  -3  17   1  133.79   20.40
   2 -17  -1  112.39   18.10
  -2 -17   1  136.29   15.20
   2 -17  -1  126.79   13.60
  -2 -17   1   99.49   16.20
  -2 -17   1  108.89   18.30
  -2 -17   1  110.89   13.80
   2 -17  -1  104.89   11.50
   2 -17  -1  119.59   18.10
   2  17  -1  116.59   19.60
  -2  17   1   96.09   18.00
  -1 -17   1   12.70    9.00
  -1 -17   1   45.80   15.80
  -1 -17   1   43.00   14.80
  -1 -17   1   39.30    8.40
   1 -17  -1   31.30   12.20
   1 -17  -1   22.00   10.40
   1 -17  -1   29.90    8.60
   1 -17  -1   41.50    8.20
   1  17  -1   21.60   16.10
  -1  17   1   25.90   16.10
   0 -17  -1   -5.40    8.90
   0 -17   1    5.20    6.40
   0 -17  -1   -1.90    7.60
   0 -17   1    2.00    9.00
   0 -17   1    9.40    7.40
   0 -17  -1   -5.20    7.90
   0 -17   1    1.90   12.90
   0 -17  -1   -3.20    6.60
   0  17  -1  -15.20   11.70
   0  17   1   -5.40   12.50
  -1 -17  -1   58.39   11.50
  -1 -17  -1   86.89   15.90
   1 -17   1   62.59    9.40
  -1 -17  -1   83.69   16.80
   1 -17   1   41.10   15.70
   1 -17   1   56.49   10.20
  -1 -17  -1   58.89   10.20
   1 -17   1   56.19   15.10
   1  17   1   54.89   14.80
  -1  17  -1   50.89   18.10
   2 -17   1   14.60    6.60
   2 -17   1   14.20   10.70
  -2 -17  -1   18.00   10.10
  -2 -17  -1   17.80   10.80
  -2 -17  -1   22.00    7.70
   2 -17   1    7.50   12.30
  -2 -17  -1   12.50    9.70
   2 -17   1   16.80    7.00
   2  17   1   16.50   12.10
  -2  17  -1   31.00   16.80
  -3 -17  -1   65.09   13.90
   3 -17   1   60.49   14.50
  -3 -17  -1   37.30   11.00
  -3 -17  -1   66.59   13.50
   3 -17   1   80.49   15.80
   3 -17   1   78.19   10.00
   3 -17   1   75.59    9.00
  -3 -17  -1   58.99   16.80
  -3  17  -1   78.89   16.90
  -3  17  -1   33.70   11.10
   3  17   1   48.70   18.50
  -4 -17  -1   22.60   11.60
   4 -17   1    7.00    5.50
   4 -17   1   -7.60   10.70
  -4 -17  -1   -3.20    7.80
  -4 -17  -1   -1.30   12.30
   4 -17   1    0.30    5.10
  -4 -17  -1   -1.80    9.50
  -4  17  -1    1.50    8.20
   4  17   1   -7.50   10.70
  -4  17  -1   17.70   15.10
  -5 -17  -1   12.80   10.60
  -5 -17  -1   19.20   15.00
  -5 -17  -1   -9.60   12.10
   5 -17   1    7.50    4.50
   5 -17   1   15.50    5.50
   5 -17   1   -8.60   10.90
  -5  17  -1    8.20    8.20
   5  17   1   11.50   16.30
  -5  17  -1   -2.20   14.30
  -6 -17  -1  137.49   19.40
   6 -17   1  142.89   19.20
   6 -17   1  134.19   10.20
  -6 -17  -1  154.18   20.80
   6 -17   1  143.09    9.80
  -6 -17  -1  145.79   19.20
  -6 -17  -1  154.08   17.30
  -6  17  -1  119.89   21.80
   6  17   1  118.69   21.60
  -6  17  -1  121.09   18.10
  -7 -17  -1   25.30   11.70
   7 -17   1   42.50    5.20
  -7 -17  -1   48.40   14.90
   7 -17   1   41.80    4.60
   7 -17   1   24.50   10.00
  -7 -17  -1   32.10   16.30
  -7 -17  -1   50.49   11.20
  -7  17  -1   15.00   12.30
  -7  17  -1   38.30   13.50
   7  17   1   66.39   19.30
  -8 -17  -1   14.30    7.90
  -8 -17  -1   13.40   12.70
   8 -17   1   10.80    2.60
  -8 -17  -1   38.40   15.60
   8  17   1   -0.40   16.00
  -8  17  -1   10.10    8.90
  -8  17  -1   -2.70   13.40
  -9 -17  -1   -0.10    8.90
  -9 -17  -1    0.10   14.50
  -9  17  -1   12.80   14.60
  -9  17  -1    2.90   10.50
   9  17   1  -10.50   15.30
 -10 -17  -1   13.10   11.00
 -10 -17  -1   11.00   11.80
  10  17   1   -1.60   15.70
 -10  17  -1   12.70    8.90
 -10  17  -1  -10.40   13.10
 -11 -17  -1   -0.60    9.50
 -11 -17  -1   26.20   14.30
 -11  17  -1   -4.00   10.70
 -11  17  -1    9.50   16.10
  11  17   1   -2.40   16.30
 -12 -17  -1  189.18   25.80
 -12 -17  -1  120.59   20.00
 -12  17  -1  119.29   18.70
  12  17   1  108.19   23.80
 -12  17  -1  147.79   23.50
 -13 -17  -1   15.80   12.40
 -13 -17  -1    5.40   15.70
 -13  17  -1   -1.10   12.70
  13  17   1  -16.60   14.60
 -13  17  -1    5.80   16.10
 -12 -18   1   66.89   18.40
 -12 -18   1   57.29   16.00
 -12  18   1   34.30   14.90
  12  18  -1   51.29   21.70
 -12  18   1   84.29   19.50
 -11 -18   1   26.10   15.00
 -11 -18   1   18.00   16.30
  11  18  -1   19.60   18.00
 -11  18   1   13.00   15.30
 -11  18   1   -1.30   11.30
 -10 -18   1    7.20   18.00
 -10 -18   1    7.50    9.90
  10  18  -1   20.10   18.40
 -10  18   1    7.30   14.30
 -10  18   1   37.90   13.20
  -9 -18   1   61.59   16.00
   9 -18  -1   82.59    5.70
   9 -18  -1   66.99    5.30
  -9 -18   1   75.79   16.70
  -9  18   1   67.49   15.40
   9  18  -1  144.79   25.90
  -9  18   1   72.99   19.00
   8 -18  -1    5.00    8.50
  -8 -18   1   14.60   12.20
   8 -18  -1   15.80    4.20
  -8 -18   1    4.70   11.00
  -8  18   1   12.30   15.70
   8  18  -1  -25.20   14.80
  -8  18   1   20.10   12.40
  -7 -18   1   34.40   16.00
   7 -18  -1   11.10   12.10
  -7 -18   1    3.50   11.00
   7 -18  -1    9.60    4.90
   7 -18  -1    1.20    4.20
  -7 -18   1   22.00   12.20
   7 -18  -1   30.20   14.90
   7  18  -1   -5.60   10.20
  -7  18   1  -14.40   10.60
  -7  18   1   -6.50   13.80
   6 -18  -1   15.60    6.00
   6 -18  -1   34.40   13.20
  -6 -18   1    9.90   11.10
   6 -18  -1   11.30   13.40
  -6 -18   1   25.90   14.80
   6 -18  -1   24.30    5.50
  -6  18   1   19.40    9.70
  -6  18   1    4.10   11.20
   6  18  -1   16.30   13.40
  -5 -18   1    9.60   14.30
   5 -18  -1   16.10    6.80
   5 -18  -1   18.10   12.60
  -5 -18   1   30.70   11.70
   5 -18  -1   32.60   15.90
  -5 -18   1   20.30    9.20
   5  18  -1   20.90   17.50
  -5  18   1   12.00    9.30
  -5  18   1    5.50   15.70
   4 -18  -1   36.50   15.40
   4 -18  -1   24.30    7.70
   4 -18  -1   15.30    6.30
  -4 -18   1   33.20    9.90
  -4 -18   1   41.30   15.30
   4 -18  -1   21.50   10.40
  -4 -18   1   14.80   10.40
  -4  18   1    5.90    9.20
  -4  18   1   31.10   14.30
   4  18  -1   45.10   15.70
   3 -18  -1    9.50   10.60
  -3 -18   1    2.90    9.80
  -3 -18   1   15.50    8.40
  -3 -18   1    9.20   13.80
   3 -18  -1    2.90    7.00
   3 -18  -1    7.10   12.30
   3 -18  -1    3.40    6.10
  -3  18   1  -11.60    9.60
   3  18  -1   19.50   13.40
   2 -18  -1    6.80    6.60
   2 -18  -1    9.70    7.90
  -2 -18   1   19.50    9.20
   2 -18  -1    6.70   10.60
   2 -18  -1    9.60   12.90
  -2 -18   1   -0.30    9.10
  -2 -18   1    4.60    7.20
  -2  18   1   17.90   16.40
   2  18  -1   12.30   16.40
   1 -18  -1   -7.10   12.80
   1 -18  -1  -13.50    6.50
  -1 -18   1   -9.20    8.50
   1 -18  -1  -10.10   12.80
  -1 -18   1  -10.10    7.70
   1 -18  -1   -0.50    6.60
  -1 -18   1    1.00    6.80
   1  18  -1   15.10   15.60
  -1  18   1   -0.90   15.60
   0 -18   1   54.99   15.90
   0 -18   1   69.59   10.70
   0 -18  -1   32.10   12.80
   0 -18  -1   61.89   11.70
   0 -18  -1   60.59   17.30
   0 -18   1   52.89   10.90
   0 -18  -1   69.09   10.70
   0  18   1   53.99   19.60
   0  18  -1   77.39   21.00
   1 -18   1    8.40    6.90
  -1 -18  -1    0.10    7.70
   1 -18   1    5.80   13.10
  -1 -18  -1    6.40    8.60
   1 -18   1   -0.60    7.10
  -1 -18  -1   -3.30   12.40
  -1 -18  -1   13.30   10.90
   1  18   1   21.90   12.90
  -1  18  -1   -1.80   14.70
  -2 -18  -1    9.00   10.80
  -2 -18  -1   10.30    8.90
  -2 -18  -1   24.80   14.40
   2 -18   1    3.30    9.40
   2 -18   1   20.70    7.60
  -2 -18  -1   13.10    8.60
   2 -18   1   17.90    7.00
  -2  18  -1   -0.30   14.80
   3 -18   1   34.80   14.70
  -3 -18  -1   78.79   15.30
  -3 -18  -1   70.39   12.70
  -3 -18  -1   55.89   12.50
  -3 -18  -1   82.29   18.50
   3 -18   1   58.89    8.90
   3 -18   1   75.59   10.10
  -3  18  -1   79.89   20.30
   3  18   1   83.29   21.10
  -3  18  -1   81.09   16.80
  -4 -18  -1    1.30    7.80
   4 -18   1    4.20    6.20
   4 -18   1   16.10    5.90
  -4 -18  -1    8.30    9.70
  -4 -18  -1   13.30   14.40
   4 -18   1   -2.20   12.20
  -4 -18  -1   19.10   11.20
   4  18   1    0.80   16.00
  -4  18  -1   11.80   12.10
  -4  18  -1   20.80   12.90
  -5 -18  -1    7.20   11.70
  -5 -18  -1   -2.70    9.90
  -5 -18  -1   11.50   10.60
   5 -18   1    8.30    4.80
   5 -18   1    2.30    5.10
   5 -18   1   -4.10   11.80
  -5  18  -1   24.00   13.10
   5  18   1  -14.40    9.50
  -5  18  -1    4.70   15.70
  -6 -18  -1   10.10   14.50
   6 -18   1   17.80   12.80
   6 -18   1    4.00    4.60
  -6 -18  -1  -13.90    8.60
  -6 -18  -1   21.00   12.40
  -6 -18  -1   -4.30    9.60
   6 -18   1   -0.70    4.30
   6  18   1   -1.30   11.20
  -6  18  -1    6.20   11.90
  -6  18  -1    7.60   11.50
   7 -18   1   -3.50    3.10
  -7 -18  -1   -8.10   13.20
   7 -18   1    4.20    8.30
   7 -18   1    2.20    3.90
  -7 -18  -1   11.50   12.20
  -7  18  -1   -8.90   14.60
   7  18   1   11.40   15.90
  -7  18  -1   -0.80   11.60
   8 -18   1    5.10    2.70
   8 -18   1    2.70    2.60
  -8 -18  -1   -3.40   14.90
  -8 -18  -1   12.80   12.60
  -8  18  -1   -7.10   14.20
   8  18   1   39.00   19.20
  -8  18  -1    4.10    8.00
  -9 -18  -1  187.68   37.50
  -9 -18  -1  114.29   20.20
  -9  18  -1   78.99   17.10
  -9  18  -1  152.88   24.00
   9  18   1  161.18   26.80
 -10 -18  -1    7.30   15.60
 -10 -18  -1   24.40   15.10
 -10  18  -1    7.80   14.80
  10  18   1   54.89   20.60
 -10  18  -1   15.40   12.50
 -11 -18  -1   17.30   12.80
 -11 -18  -1   27.20   16.20
 -11  18  -1    3.20   13.90
  11  18   1   33.90   18.50
 -11  18  -1    4.70   11.80
 -10 -19   1   16.20   13.30
 -10  19   1  -11.00   11.10
 -10  19   1    2.10   15.80
  -9 -19   1   20.90   16.20
   9 -19  -1   17.50    3.10
  -9 -19   1   33.60   15.20
   9 -19  -1   30.70    3.60
  -9  19   1   18.70   13.10
  -9  19   1   41.50   13.50
   9  19  -1   13.60   13.90
  -8 -19   1  100.39   18.50
   8 -19  -1  103.59    8.20
   8 -19  -1   75.79   16.50
  -8 -19   1  121.39   19.80
   8 -19  -1  122.79    8.70
  -8  19   1   70.79   16.50
  -8  19   1   83.89   21.50
   8  19  -1  120.19   24.60
  -7 -19   1   40.40   14.20
   7 -19  -1   30.30   11.30
   7 -19  -1   48.80    6.90
  -7  19   1   45.40   14.50
   7  19  -1   34.50   19.50
  -7  19   1   40.90   18.70
   6 -19  -1   16.30    6.40
   6 -19  -1   13.00    5.50
  -6 -19   1   31.40   16.60
   6 -19  -1   32.10   13.90
  -6 -19   1   35.80   13.60
   6  19  -1   15.50   13.70
  -6  19   1   19.50   13.20
  -6  19   1   -1.40   12.00
   5 -19  -1    8.50    5.60
   5 -19  -1   -4.10    6.10
   5 -19  -1   12.30   13.10
  -5 -19   1   12.10   10.40
  -5 -19   1  -15.60   13.30
   5 -19  -1   19.90   15.70
   5  19  -1   26.90   17.40
  -5  19   1    7.80   11.50
  -5  19   1  -20.60   14.70
   4 -19  -1    1.30    6.50
   4 -19  -1   -1.90   14.20
   4 -19  -1    7.60    6.30
  -4 -19   1   15.60    8.70
  -4 -19   1    4.20    9.80
   4 -19  -1    8.60   12.90
  -4 -19   1   12.20   14.60
  -4  19   1   14.80   13.10
  -4  19   1   -0.70   11.60
   4  19  -1  -18.80    9.70
   3 -19  -1  227.08   16.80
  -3 -19   1  216.88   21.00
  -3 -19   1  213.88   26.30
   3 -19  -1  198.58   25.50
   3 -19  -1  213.28   23.50
  -3 -19   1  262.57   20.00
   3 -19  -1  219.18   18.30
  -3  19   1  188.58   27.00
   3  19  -1  244.28   31.80
  -2 -19   1  178.38   17.40
  -2 -19   1  128.89   19.40
   2 -19  -1  153.48   14.60
   2 -19  -1  165.28   24.20
   2 -19  -1  145.39   15.20
  -2 -19   1  147.59   17.60
   2 -19  -1  143.39   21.60
  -2  19   1  139.29   25.40
   2  19  -1  118.79   25.00
  -1 -19   1   19.70    9.30
   1 -19  -1   34.10   17.10
  -1 -19   1   25.50   10.10
   1 -19  -1   26.50    9.00
  -1 -19   1   36.30   12.80
   1 -19  -1   24.80   14.40
   1 -19  -1   20.90    9.10
   1  19  -1   39.50   15.20
  -1  19   1   36.60   19.10
   0 -19   1   57.19   16.80
   0 -19  -1   10.90   14.80
   0 -19  -1   47.30    9.50
   0 -19   1   37.80    9.20
   0 -19   1   42.90   11.00
   0 -19  -1   35.40   12.70
   0 -19  -1   24.00    9.80
   0  19  -1   23.40   14.20
   0  19   1   34.80   18.30
  -1 -19  -1   52.19    9.70
  -1 -19  -1    1.60   13.80
  -1 -19  -1   36.10   11.40
   1 -19   1   26.90   11.80
  -1 -19  -1   56.49   17.80
   1 -19   1   22.80    9.50
  -1  19  -1   32.20   15.70
   1  19   1   49.99   19.50
   2 -19   1   26.40    7.70
   2 -19   1   11.60    8.00
   2 -19   1   30.90   14.60
  -2 -19  -1    3.00   14.10
  -2 -19  -1    6.90   11.00
  -2 -19  -1   24.10    9.40
  -2 -19  -1   23.50   11.30
  -2  19  -1    1.40   15.40
   2  19   1   14.50   13.30
   3 -19   1  149.29   13.70
  -3 -19  -1  147.59   21.30
  -3 -19  -1  121.19   15.50
   3 -19   1   96.19   19.30
   3 -19   1  136.49   12.80
  -3 -19  -1  128.29   17.10
  -3 -19  -1  147.79   19.90
  -3  19  -1   84.89   23.00
   3  19   1  107.09   21.30
  -3  19  -1   69.19   17.00
  -4 -19  -1   44.40   11.00
   4 -19   1   54.79    9.10
  -4 -19  -1   35.70   13.30
   4 -19   1   60.19   16.30
  -4 -19  -1   29.20   12.10
  -4 -19  -1   28.30   17.70
   4  19   1   57.69   21.00
  -4  19  -1   29.50   14.20
  -4  19  -1   51.99   13.40
   5 -19   1    3.00    9.80
  -5 -19  -1   36.10   14.20
  -5 -19  -1   20.90   11.80
   5 -19   1   39.70    6.70
  -5 -19  -1   26.10   12.50
   5 -19   1   32.30    7.10
  -5  19  -1   55.69   19.50
  -5  19  -1   41.70   12.00
   5  19   1   35.80   15.90
   6 -19   1  230.18   14.90
   6 -19   1  208.28   23.70
   6 -19   1  230.48   14.80
  -6 -19  -1  221.58   24.60
  -6 -19  -1  238.78   27.90
   6  19   1  192.58   29.70
  -6  19  -1  153.38   21.20
  -6  19  -1  222.48   29.80
   7 -19   1   46.60    6.10
  -7 -19  -1   65.79   22.60
   7 -19   1   56.69    5.90
   7 -19   1   32.90   14.30
  -7 -19  -1   45.60   14.90
   7  19   1   12.40   19.80
  -7  19  -1   40.40   11.90
  -7  19  -1   80.49   20.80
   8 -19   1    5.10    3.00
  -8 -19  -1   -5.10   10.40
   8 -19   1    3.30    2.90
  -8 -19  -1    3.70   12.80
  -8  19  -1    1.60   14.70
  -8  19  -1    6.80   11.90
   8  19   1    7.70   13.70
  -9 -19  -1   -9.00   15.00
  -9  19  -1   21.50   12.50
  -9  19  -1    2.00   12.20
   9  19   1   -3.70   13.60
 -10 -19  -1   37.90   14.70
 -10 -19  -1   17.60   14.30
 -10  19  -1    8.10   15.00
 -10  19  -1    8.90   12.70
  -8 -20   1   13.40   12.80
   8 -20  -1   -1.20    4.10
   8 -20  -1    7.50    5.00
  -8 -20   1   19.70   15.30
   8 -20  -1    5.30   13.60
  -8  20   1   20.50   13.20
   8  20  -1   85.79   19.90
   7 -20  -1    6.20   13.30
   7 -20  -1   -2.80    4.90
   7 -20  -1   15.80    6.80
  -7 -20   1   36.20   13.80
  -7 -20   1    4.90   11.50
  -7  20   1   -9.50   11.10
   7  20  -1   10.40   19.50
   6 -20  -1    8.90   13.60
   6 -20  -1    2.50    7.60
  -6 -20   1  -12.30   14.40
  -6 -20   1    2.90   11.30
   6 -20  -1   -3.90    5.60
  -6  20   1    4.40    9.10
   6  20  -1   15.60   18.80
  -6  20   1   10.00   18.10
  -5 -20   1   26.30   12.00
   5 -20  -1   19.70   14.50
  -5 -20   1   -4.90   14.90
   5 -20  -1    4.30    6.10
   5 -20  -1   -1.10    6.60
  -5  20   1  -21.60   15.00
   5  20  -1    7.70   13.20
  -5  20   1    4.20    9.50
   4 -20  -1   23.60   13.60
   4 -20  -1    9.50    7.50
   4 -20  -1   19.20   15.20
  -4 -20   1   13.10   20.20
   4 -20  -1    9.70    7.00
  -4  20   1   12.90   13.20
  -4  20   1   20.60   13.30
   3 -20  -1   12.10   12.70
   3 -20  -1   -9.40    7.50
   3 -20  -1   -6.70    6.40
   3 -20  -1    8.90   15.10
  -3 -20   1   13.70   17.90
  -3  20   1   27.50   19.00
  -2 -20   1    7.30   11.50
   2 -20  -1   -2.10   14.70
   2 -20  -1    8.70   10.50
   2 -20  -1    9.20    8.00
  -2 -20   1    0.40   14.40
  -2 -20   1   -3.10    7.60
   2 -20  -1   -2.80    7.10
  -2  20   1  -22.10   15.50
   2  20  -1   -6.20   14.50
   1 -20  -1    5.70   14.40
  -1 -20   1   -4.50   10.10
  -1 -20   1    0.70    7.60
   1 -20  -1    2.20    8.60
   1 -20  -1   27.90   17.20
  -1 -20   1   11.40   10.00
  -1  20   1    6.50   17.70
   1  20  -1  -12.80   11.70
   0 -20   1   -2.90    7.70
   0 -20  -1    2.80   10.70
   0 -20  -1    1.20   15.20
   0 -20   1   19.80    9.30
   0 -20  -1   -8.60    7.80
   0 -20   1   -7.50   14.30
   0 -20  -1    9.50    7.90
   0  20  -1   -1.90   12.90
   0  20   1  -10.30   16.40
  -1 -20  -1   -1.80   10.50
   1 -20   1    0.50    7.60
   1 -20   1  -11.60    9.10
  -1 -20  -1  -10.60   13.50
  -1 -20  -1    3.30   15.80
   1 -20   1   -4.20    7.30
  -1 -20  -1    4.30    8.20
   1  20   1   -5.70   16.20
  -1  20  -1  -19.30   10.10
  -2 -20  -1    0.90    7.80
  -2 -20  -1   20.60   16.20
   2 -20   1    0.70   14.40
  -2 -20  -1   13.20   14.00
   2 -20   1    7.70    8.20
   2 -20   1    7.40    6.70
  -2  20  -1   23.60   14.30
  -2  20  -1   29.70   14.70
   2  20   1    7.00   14.90
   3 -20   1    4.00   10.60
   3 -20   1   -8.50    6.10
   3 -20   1   17.50    7.90
  -3  20  -1    0.50   18.30
  -3  20  -1   -5.70    8.20
  -4 -20  -1    7.30   13.00
   4 -20   1    4.70    6.50
  -4 -20  -1  -11.20   14.50
   4 -20   1    7.00   14.20
   4 -20   1   -3.00    6.30
  -4  20  -1    6.30   13.40
   4  20   1    9.80   21.20
  -4  20  -1    2.20   16.70
   5 -20   1   -6.20   13.10
   5 -20   1    4.10    6.40
  -5 -20  -1    5.30   11.30
   5 -20   1    6.70    5.60
  -5 -20  -1  -10.20   14.30
  -5  20  -1   42.20   15.00
   5  20   1   -7.90   11.90
  -5  20  -1   -4.10   11.80
   6 -20   1   -5.80    5.60
  -6 -20  -1    6.40   16.00
  -6 -20  -1    0.90   12.50
   6 -20   1    0.80    5.30
   6 -20   1  -20.80   12.30
   6  20   1   14.70   20.00
  -6  20  -1  -10.90   18.30
  -6  20  -1  -15.10   11.50
   7 -20   1    1.90   13.10
  -7 -20  -1   10.20   12.30
   7 -20   1    6.20    4.30
  -7 -20  -1   15.50   12.90
   7 -20   1    3.10    4.50
   7  20   1   -5.80   12.70
  -7  20  -1   -1.10   12.20
  -8 -20  -1   56.39   16.30
   8 -20   1   10.90    3.20
  -8 -20  -1   18.40   13.70
   8 -20   1   10.10    3.20
  -8  20  -1   29.60   15.10
   8  20   1   11.90   19.50
  -5 -21   1   24.60   12.80
  -5 -21   1    6.80   16.90
   5 -21  -1   28.20    8.10
   5 -21  -1   26.90    7.90
  -5  21   1   45.30   21.50
   5  21  -1    6.70   14.70
  -4 -21   1   14.70   12.70
  -4 -21   1   24.20   16.70
   4 -21  -1  -11.80    6.50
   4 -21  -1    3.90    7.80
  -4  21   1   -0.30   13.50
   4  21  -1  -13.40   18.40
  -3 -21   1   58.69   14.40
   3 -21  -1   90.59   12.70
  -3 -21   1   69.19   19.60
  -3  21   1   92.09   24.90
  -3  21   1   69.29   21.40
   3  21  -1   81.99   20.40
   2 -21  -1   36.20   10.30
  -2 -21   1   21.10   10.10
   2 -21  -1   22.30    8.20
  -2 -21   1   -2.40   15.20
   2 -21  -1    7.40   11.40
  -2  21   1   12.00   20.10
   2  21  -1   14.70   14.40
  -1 -21   1    3.50   11.60
  -1 -21   1   24.60   10.50
   1 -21  -1   -7.70   14.90
   1 -21  -1   17.50    8.30
   1 -21  -1    2.90    9.10
  -1  21   1   44.60   21.80
   1  21  -1   -7.20   12.20
   0 -21  -1   -0.50   11.10
   0 -21   1    4.40   15.50
   0 -21  -1   10.20    9.70
   0 -21   1   41.60   10.80
   0  21  -1   26.50   15.60
   0  21   1   22.20   19.80
   1 -21   1  -12.10    7.60
   1 -21   1   -4.70   14.20
  -1 -21  -1    7.30   16.10
  -1 -21  -1   -0.30    8.70
   1 -21   1   10.10    8.70
  -1  21  -1   10.30   15.50
   1  21   1  -27.60   15.90
   2 -21   1    8.30    7.70
  -2 -21  -1   -6.60   10.10
  -2 -21  -1   16.30   15.80
   2 -21   1   -7.60   10.50
   2 -21   1    3.50    8.40
  -2  21  -1   -9.00    9.40
  -2  21  -1   17.10   15.50
   2  21   1  -14.60   17.80
   3 -21   1   49.60   10.30
   3 -21   1   48.50    9.70
  -3 -21  -1   71.19   19.70
   3 -21   1   47.30   17.50
  -3 -21  -1   74.69   14.80
  -3  21  -1   30.10   16.50
  -3  21  -1   88.09   19.40
   3  21   1   54.99   19.30
   4 -21   1    4.10    6.70
  -4 -21  -1   27.10   13.70
   4 -21   1  -14.10   13.20
   4 -21   1   17.30    8.00
  -4 -21  -1   29.00   17.30
   4  21   1   12.10   18.80
  -4  21  -1    1.90   17.80
  -4  21  -1   -6.60   13.10
  -5 -21  -1   17.60   17.00
   5 -21   1    5.90    6.40
  -5 -21  -1   20.90   13.00
   5 -21   1    5.10   14.40
  -5  21  -1   -6.70   11.40
  -5  21  -1   -0.40    9.40
   5  21   1   27.50   16.90
 -22   0   2    2.70    9.60
 -20   0   2  263.77   20.50
 -19   0   2   -6.40    9.00
 -19   0   2   22.60    9.10
  19   0  -2   30.40   12.50
  19   0  -2   27.20   12.60
 -18   0   2  440.06   29.10
  18   0  -2  517.35   35.10
 -18   0   2  475.65   30.80
  18   0  -2  484.25   34.60
  18   0  -2  514.05   28.60
 -17   0   2  205.88   17.70
 -17   0   2  237.18   16.20
  17   0  -2  207.18   15.50
  17   0  -2  172.58   18.80
  16   0  -2   66.49   13.60
  16   0  -2   72.49   13.40
 -16   0   2   69.79   11.00
  16   0  -2   87.79   10.90
  15   0  -2 1474.25   81.69
  15   0  -2 1526.65   81.89
 -15   0   2 1629.84   78.09
 -15   0   2 1533.55   79.49
  15   0  -2 1526.95   77.29
  14   0  -2  299.87   22.70
 -14   0   2  305.87   18.90
  14   0  -2  340.87   23.70
 -14   0   2  292.37   20.70
  14   0  -2  296.67   18.60
  13   0  -2  124.59   12.60
 -13   0   2  126.39   12.40
  13   0  -2  142.19   10.50
  13   0  -2  108.09   12.90
 -13   0   2  138.19   10.60
  12   0  -2    1.90    5.90
  12   0  -2   -0.40    6.10
 -12   0   2    5.20    4.30
 -12   0   2    2.20    5.30
  12   0  -2    6.10    4.00
 -11   0   2  634.34   33.60
 -11   0   2  627.74   33.90
  11   0  -2  637.54   35.20
  11   0  -2  608.34   34.90
  11   0  -2  610.84   31.90
 -11   0   2  564.34   32.00
  10   0  -2    5.90    3.40
  10   0  -2    2.20    5.10
  10   0  -2    8.70    5.60
 -10   0   2    7.50    4.80
 -10   0   2   13.30    4.50
 -10   0   2    5.70    3.20
   9   0  -2  989.10   51.99
  -9   0   2  945.11   49.70
   9   0  -2 1039.30   52.19
   9   0  -2 1050.49   48.10
   9   0  -2  982.00   49.70
  -9   0   2  992.90   51.09
  -9   0   2  997.70   51.39
  -8   0   2  149.29    9.80
   8   0  -2  171.58   11.60
   8   0  -2  161.08   12.00
   8   0  -2  162.58    8.70
  -8   0   2  172.98   11.20
  -8   0   2  167.78    8.90
  -8   0   2  148.49   11.20
  -7   0   2  390.46   20.20
  -7   0   2  407.66   21.90
  -7   0   2  395.96   20.70
   7   0  -2  415.86   20.70
   7   0  -2  401.06   20.10
   7   0  -2  392.26   22.50
  -7   0   2  390.66   22.10
   7   0  -2  412.46   22.70
   6   0  -2 1434.06   70.49
   6   0  -2 1464.55   70.79
  -6   0   2 1462.35   72.09
   6   0  -2 1439.46   72.29
  -6   0   2 1526.15   72.09
   6   0  -2 1471.85   72.49
  -6   0   2 1454.95   70.79
  -6   0   2 1446.26   70.69
   5   0  -2  218.28   11.70
  -5   0   2  213.58   11.60
   5   0  -2  201.38   12.80
   5   0  -2  226.38   13.00
   5   0  -2  230.78   11.70
  -5   0   2  221.68   12.70
  -5   0   2  230.48   11.80
  -5   0   2  231.48   12.90
  -4   0   2   99.39    6.60
  -4   0   2   97.69    6.80
   4   0  -2  108.49    5.80
  -4   0   2  107.39    6.20
   4   0  -2  108.69    6.20
   4   0  -2   98.59    7.10
  -4   0   2  103.89    5.90
   4   0  -2  102.09    7.00
  -3   0   2  342.07   17.00
  -3   0   2  348.07   16.50
  -3   0   2  323.07   17.40
   3   0  -2  322.67   17.00
   3   0  -2  336.57   16.40
  -3   0   2  337.87   17.30
   1   0  -2   -0.30    0.30
   1   0  -2   -0.10    0.20
   1   0   2   -0.60    0.50
  -1   0  -2   -0.20    0.40
   1   0   2    0.00    0.40
  -2   0  -2    4.00    2.00
   2   0   2    3.10    1.70
  -2   0  -2    0.80    1.20
   2   0   2    3.70    1.20
  -2   0  -2    0.60    1.80
  -2   0  -2    2.20    1.20
   2   0   2    3.90    1.20
  -4   0  -2 1148.29   56.09
   4   0   2 1119.99   56.99
   4   0   2 1132.49   57.19
   4   0   2 1168.18   55.99
  -4   0  -2 1217.08   57.09
  -4   0  -2 1165.78   57.09
  -4   0  -2 1187.88   57.69
   5   0   2   29.20    2.50
   5   0   2   32.60    5.10
  -5   0  -2   32.40    4.70
   5   0   2   40.20    4.40
  -5   0  -2   33.30    4.20
  -5   0  -2   28.80    2.70
   5   0   2   32.20    4.10
  -5   0  -2   37.10    4.10
  -6   0  -2  160.38    8.10
  -6   0  -2  166.68   10.30
   6   0   2  153.38   11.30
  -6   0  -2  156.88   10.90
   6   0   2  151.48    9.70
  -6   0  -2  161.38   10.20
   6   0   2  150.68   10.60
  -7   0  -2  106.49    8.00
   7   0   2  105.59    8.70
   7   0   2   93.99    7.70
   7   0   2  108.69    9.50
  -7   0  -2   93.29    8.60
  -7   0  -2   98.49    7.90
  -8   0  -2    9.00    3.90
   8   0   2    4.10    4.30
   8   0   2    6.30    5.10
  -8   0  -2   10.30    3.80
   8   0   2    4.20    3.60
  -8   0  -2    1.80    4.00
   9   0   2 1975.30   99.49
  -9   0  -2 2045.60  100.69
   9   0   2 2062.89  101.69
   9   0   2 2000.20  100.69
  -9   0  -2 2035.50   99.59
 -10   0  -2 1467.15   74.19
 -10   0  -2 1433.36   73.19
  10   0   2 1447.96   74.39
  10   0   2 1535.25   73.09
  10   0   2 1479.35   75.49
 -10   0  -2 1386.36   72.89
  11   0   2   -4.00    3.90
 -11   0  -2   -2.20    4.70
  11   0   2    1.90    4.00
 -11   0  -2   -0.50    4.60
  11   0   2    1.30    5.60
  12   0   2  179.48   16.20
  12   0   2  174.98   15.20
  12   0   2  164.38   12.70
 -12   0  -2  166.28   14.20
 -12   0  -2  163.68   13.10
 -13   0  -2  483.65   30.30
  13   0   2  537.65   32.80
 -13   0  -2  521.05   29.20
  13   0   2  480.15   28.70
  14   0   2   32.20    8.80
 -14   0  -2   -0.70    6.10
  14   0   2    7.60    8.70
  14   0   2    7.70    5.70
 -14   0  -2   -3.80    6.40
 -15   0  -2   26.50    9.10
 -15   0  -2   30.40    8.10
  15   0   2   37.00   10.90
  15   0   2   34.80   11.30
 -16   0  -2   43.80    9.40
  16   0   2   34.30   20.10
 -16   0  -2   39.90    9.30
  16   0   2   28.30   11.30
  17   0   2  177.38   18.40
 -17   0  -2  196.98   18.90
 -17   0  -2  195.28   20.70
  17   0   2  222.78   22.40
  18   0   2  496.35   33.40
 -18   0  -2  413.26   27.50
 -18   0  -2  396.36   28.00
  18   0   2  369.66   31.10
 -19   0  -2  440.46   28.20
  19   0   2  367.46   31.90
  20   0   2   -4.30   12.30
 -20   0  -2   11.30   10.60
 -21   0  -2   17.80   11.60
  21   0   2   11.10   14.30
 -22  -1   2   37.90   11.40
 -21  -1   2   16.50   10.40
 -21   1   2   19.20    8.70
 -20  -1   2   -5.00    9.50
 -20   1   2    6.90    7.90
  19  -1  -2   16.50   11.70
  19  -1  -2   10.90    7.00
 -19  -1   2   17.00    9.40
  19  -1  -2   12.00   10.90
 -19  -1   2    8.90    8.10
  19   1  -2   22.70    9.10
  19   1  -2   28.00   12.70
 -19   1   2    9.20    7.40
 -19   1   2   11.10    8.00
 -18  -1   2   35.40    9.20
 -18  -1   2   44.00   10.40
  18  -1  -2   26.30    7.00
  18  -1  -2   12.40   11.60
  18  -1  -2   69.19   12.80
  18   1  -2   17.40    9.40
 -18   1   2   -1.00    8.00
  18   1  -2   29.80    9.60
  18   1  -2   15.30    7.40
 -18   1   2   29.00    8.60
 -17  -1   2   59.19   10.10
  17  -1  -2   57.69   12.30
  17  -1  -2   27.70   10.70
  17  -1  -2   41.30    8.50
 -17  -1   2   53.49   10.60
  17   1  -2   39.30    8.20
  17   1  -2   58.59   13.20
 -17   1   2   43.00    9.70
  17   1  -2   28.60   11.90
 -17   1   2   47.00   10.20
  16  -1  -2    3.60    5.30
  16  -1  -2    3.40    8.50
  16  -1  -2    7.60    8.20
 -16  -1   2   -2.50    7.70
 -16  -1   2    3.90    6.80
 -16   1   2    2.30    8.40
  16   1  -2    6.60    9.60
  16   1  -2    0.80    5.60
 -16   1   2   10.10    6.30
  16   1  -2   -6.80    8.00
  15  -1  -2   10.70    8.30
 -15  -1   2   17.90    6.90
  15  -1  -2    6.90    8.10
  15  -1  -2   10.50    5.50
 -15  -1   2   10.60    7.40
 -15   1   2   19.60    7.50
  15   1  -2    8.40    5.80
 -15   1   2   14.90    6.20
  15   1  -2   28.50   10.60
  15   1  -2    9.00    9.60
  14  -1  -2    3.30    7.10
  14  -1  -2   -3.70    6.70
 -14  -1   2    3.50    6.60
 -14  -1   2    5.70    5.80
  14  -1  -2    6.00    4.60
 -14   1   2    2.60    4.90
 -14   1   2    0.70    5.10
  14   1  -2   -4.80    5.60
  14   1  -2   -5.30    4.70
 -13  -1   2   12.20    6.70
 -13  -1   2    7.50    5.70
  13  -1  -2    3.80    6.70
  13  -1  -2    9.20    7.00
  13  -1  -2    9.20    4.40
  13   1  -2    8.50    4.70
 -13   1   2    7.80    4.70
 -13   1   2    9.60    5.50
  13   1  -2   22.90    8.40
  13   1  -2    8.70    7.60
 -12  -1   2   73.99    9.20
  12  -1  -2   70.39    7.40
  12  -1  -2   68.39   10.00
  12  -1  -2   58.09    9.30
 -12  -1   2   57.99    7.50
  12   1  -2   84.79   10.80
 -12   1   2   66.59    7.40
 -12   1   2   68.99    8.80
  12   1  -2   79.69   10.50
  12   1  -2   66.59    7.60
  11  -1  -2    6.20    5.50
  11  -1  -2   14.90    5.70
  11  -1  -2   12.60    3.80
 -11  -1   2    0.00    4.70
 -11  -1   2   15.60    5.30
 -11  -1   2    6.90    4.00
  11   1  -2   11.30    6.40
  11   1  -2    9.50    4.30
 -11   1   2    5.70    4.10
 -11   1   2    9.50    3.90
 -11   1   2   11.90    5.00
  11   1  -2   11.10    6.50
 -10  -1   2   12.90    5.40
  10  -1  -2    5.90    3.10
 -10  -1   2    9.60    3.80
  10  -1  -2   -1.90    3.30
  10  -1  -2    2.00    5.60
 -10   1   2    3.80    4.50
  10   1  -2    6.50    2.00
  10   1  -2    9.30    5.60
 -10   1   2   12.10    3.40
  10   1  -2   12.60    4.10
  10   1  -2    0.50    5.40
  10   1  -2    6.90    1.90
 -10   1   2   12.10    4.40
   9  -1  -2  128.19    8.30
   9  -1  -2  118.09   10.30
  -9  -1   2  115.59    9.00
  -9  -1   2  114.49   10.60
  -9  -1   2  127.29   10.10
   9   1  -2  121.49    7.30
  -9   1   2  109.49    8.20
   9   1  -2  128.49    7.30
  -9   1   2  127.89    9.20
   9   1  -2  108.49   10.10
   9   1  -2  119.69    8.50
   9   1  -2  134.69   11.40
  -9   1   2  119.49    9.80
  -9   1   2  126.69    6.50
   8  -1  -2  162.58    9.50
   8  -1  -2  149.69   11.20
  -8  -1   2  153.18   11.10
  -8  -1   2  162.78   11.30
   8  -1  -2  155.78    8.40
  -8  -1   2  156.78    9.10
  -8  -1   2  140.99    9.80
   8   1  -2  171.28   12.40
  -8   1   2  152.78   10.80
   8   1  -2  144.69   11.30
   8   1  -2  167.08    9.80
   8   1  -2  154.38    8.90
  -8   1   2  156.38    9.50
  -8   1   2  169.88   10.60
   8   1  -2  152.88    9.00
  -8   1   2  161.88    8.60
   7  -1  -2    0.10    2.00
  -7  -1   2   -3.30    2.80
  -7  -1   2   -1.00    2.20
  -7  -1   2   -3.50    2.40
   7  -1  -2   -2.50    1.60
  -7  -1   2   -0.40    3.40
   7  -1  -2   -0.70    2.90
   7   1  -2    0.90    2.00
  -7   1   2   -0.80    1.90
  -7   1   2    1.50    2.40
  -7   1   2    0.80    1.60
   7   1  -2    0.70    3.50
   7   1  -2   -0.30    1.70
   7   1  -2   -2.60    3.60
   7   1  -2    1.30    2.70
  -7   1   2   -2.50    2.40
  -6  -1   2    7.60    3.30
  -6  -1   2   12.60    3.00
   6  -1  -2   14.70    2.40
  -6  -1   2   13.60    3.30
  -6  -1   2   13.30    2.70
   6  -1  -2   14.10    3.40
   6  -1  -2   14.70    2.20
  -6   1   2   16.10    2.40
   6   1  -2   15.00    2.70
  -6   1   2   17.30    3.10
   6   1  -2   10.50    4.00
  -6   1   2   15.80    3.20
   6   1  -2   14.30    3.60
   6   1  -2   18.50    2.80
  -5  -1   2   23.90    3.70
   5  -1  -2   21.80    3.50
   5  -1  -2   26.90    3.00
  -5  -1   2   22.70    3.20
  -5  -1   2   22.80    3.90
  -5  -1   2   27.40    3.30
   5  -1  -2   26.90    2.50
   5   1  -2   25.10    4.00
   5   1  -2   27.50    3.20
   5   1  -2   21.00    3.80
  -5   1   2   23.20    2.80
  -5   1   2   28.70    3.50
   5   1  -2   24.10    3.20
  -5   1   2   30.90    3.60
  -5   1   2   22.50    2.50
   4  -1  -2   43.70    3.60
   4  -1  -2   39.20    4.00
  -4  -1   2   39.30    4.50
  -4  -1   2   40.00    4.50
  -4  -1   2   36.50    3.80
  -4  -1   2   35.00    3.50
   4  -1  -2   31.70    2.40
   4   1  -2   33.50    3.30
  -4   1   2   39.50    3.30
  -4   1   2   39.00    2.60
  -4   1   2   32.50    3.90
   4   1  -2   33.60    4.40
   4   1  -2   36.30    3.70
  -4   1   2   35.20    3.40
   4   1  -2   37.60    4.60
  -3  -1   2  223.48   11.30
  -3  -1   2  220.38   12.00
  -3  -1   2  213.98   11.70
   3  -1  -2  202.18   10.60
   3  -1  -2  212.48   11.50
  -3  -1   2  220.38   12.00
  -3   1   2  213.88   10.60
   3   1  -2  215.18   11.90
   3   1  -2  209.18   11.20
  -3   1   2  221.78   11.30
  -3   1   2  212.48   11.40
   3   1  -2  222.28   11.80
  -3   1   2  221.58   11.50
   1  -1  -2    5.40    1.20
   1   1  -2    8.80    1.50
   0  -1  -2    0.70    0.40
   0   1  -2    0.90    0.60
  -2  -1  -2    2.70    1.90
   2  -1   2    1.10    1.20
   2  -1   2   -1.10    1.10
   2  -1   2   -0.20    1.00
  -2  -1  -2    2.70    2.40
  -2  -1  -2    0.00    1.00
   2  -1   2    1.00    1.30
  -2  -1  -2   -1.30    1.10
   2   1   2    3.30    1.70
   2   1   2    4.60    1.90
   2   1   2    0.60    2.10
   2   1   2    1.00    1.20
  -2   1  -2    1.40    1.50
  -2   1  -2    0.40    1.00
  -2   1  -2    1.40    1.40
  -2   1  -2    0.40    1.10
  -3  -1  -2   14.20    2.50
  -3  -1  -2   16.00    2.50
   3  -1   2   15.90    2.60
   3  -1   2   17.30    2.30
  -3  -1  -2   12.70    2.90
   3  -1   2   15.50    2.30
  -3  -1  -2   22.00    2.90
   3  -1   2   18.30    2.60
   3   1   2   21.70    2.70
  -3   1  -2   14.90    2.70
   3   1   2   15.50    3.20
   3   1   2   15.40    2.90
  -3   1  -2   19.00    2.80
  -3   1  -2   15.00    2.20
[truncated: 3,595,057 more chars]
